# Supplementary material for: Reciprocal action of Casein Kinase Iε on core planar polarity proteins regulates clustering and asymmetric localisation
Source: eLife. 2019 May 15;8:e45107. doi: 10.7554/eLife.45107 (PMC6542583; doi:10.7554/eLife.45107)
Supplement: Figure 2—source data 1. [file elife-45107-fig2-data1.xlsx]

## Sheet: Figure 2G,H
Figure 2 Source Data
Figure 2G
Stbm mean polarity	wt	StbmS[All]A		Stbm variation in polarity angle	wt	StbmS[All]A
	1.475	1.286			22.972	29.9109
	1.5112	1.3122			29.2721	39.9989
	1.4353	1.2208			21.9536	33.9987
	1.4178	1.2267			26.1157	42.8813
	1.4029	1.2203			21.4325	30.2577
	1.4132	1.2251			20.5225	33.425
	1.4214	1.2587			24.7056	34.7753
	1.3713	1.2078			19.8567	39.4278
	1.2763	1.1897			21.4342	35.1194
	1.4774	1.2167			14.613	38.52
	1.3337	1.1706			20.4873	40.3317
AVERAGE	1.41232	1.23042		AVERAGE	22.1241	36.2406
95% CI	1.37 - 1 46	1.20 - 1.26		95% CI	19.6 - 24.7	33.4 - 39.1
P value	-	<0.001		P value	-	<0.001
	-	***			-	***
	paired t test compared to				paired t test compared to
	control tissue in the same wing				control tissue in the same wing
Figure 2H
Stbm mean polarity	wt	StbmS[All]E		Stbm variation in polarity angle	wt	StbmS[All]E
	1.4077	1.1897			19.37	44.52
	1.3721	1.1517			17.09	37.79
	1.4101	1.2572			20.99	34.78
	1.4	1.155			20.6	42.25
	1.427	1.1894			17.56	43.29
	1.4034	1.1799			15.49	35.47
	1.4027	1.1988			16.13	35.88
	1.3734	1.1494			15.34	35.43
	1.404	1.1889			13.68	37.33
	1.3555	1.1465			24.73	40.47
	1.4433	1.1346			13.16	39.98
	1.4131	1.1718			19.4	42.24
	1.3778	1.1973			22.13	34.25
AVERAGE	1.39924	1.17771		AVERAGE	18.1285	38.7446
95% CI	1.39 - 1.41	1.16 - 1.20		95% CI	16.1 - 20.2	36.6 - 40.9
P value	-	<0.001		P value	-	<0.001
	-	***			-	***
	paired t test compared to				paired t test compared to
	control tissue in the same wing				control tissue in the same wing

## Sheet: Figure 2I
Figure 2 Source Data
Figure 2I
Stbm junctional levels relative to wt	StbmS[All]A	StbmS[All]E
	1.24	1.3
	1.39	1.37
	1.37	1.44
	1.15	1.5
	1.17	1.38
	1.26	1.08
	1.17	1.29
	1.12	1.19
	1.14	1.23
	1.13	0.99
	1.04	1.14
	1.28	1.16
AVERAGE	1.205	1.25583
95% CI	1.14 - 1.27	1.16 - 1.35
P value	<0.001	<0.001
	***	***
	one sample t test compared to
	a theoretical mean of 1.0

## Sheet: Figure 2K
Figure 2 Source Data
Figure 2K Western analysis
Total Stbm levels	wt	StbmS[All]A	StbmS[All]E
	0.77	1.15	1.23
	1.07	0.53	1.79
	1.16	1.46	2.91
		0.78	1.59
AVERAGE	1	0.98	1.88
95% CI	0.49 - 1.51	0.33 - 1.63	0.73 - 3.00
P value	-	0.998	0.1
	-	ns	ns
	ANOVA with Dunnett's multiple comparisons test
	compared to control wt

## Sheet: Figure 2L,M
Figure 2 Source Data
Figure 2L				Figure 2M
Puncta number relative to wt	StbmS[All]A	StbmS[All]E		Mean puncta amount relative to wt	StbmS[All]A	StbmS[All]E
	0.84	0.68			0.77	0.74
	1.35	0.71			0.85	0.71
	1.14	0.85			0.82	0.94
	0.84	0.92			0.79	0.89
	1.05	0.85			0.73	0.69
	1.02	0.15			0.74	0.56
		0.37				0.68
		0.29				0.45
AVERAGE	1.04	0.6025		AVERAGE	0.783333	0.7075
95% CI	0.84 - 1.23	0.35 - 0.85		95% CI	0.73 - 0.83	0.57 - 0.84
P value	0.634	0.006		P value	<0.0001	0.0013
	ns	**			***	**
	One sample t test compared				One sample t test compared
	to a theoretical mean of 1.0				to a theoretical mean of 1.0

## Sheet: Figure 2-supplement 1
Figure 2- figure supplement 1 source Data
Figure S2-1I
Fmi mean polarity	EGFP-Stbm	EGFP-StbmS[5,120,122]A	EGFP-StbmS[5,120,122]E	EGFP-StbmS[All]A		Fmi variation in polarity angle	EGFP-Stbm	EGFP-StbmS[5,120,122]A	EGFP-StbmS[5,120,122]E	EGFP-StbmS[All]A
	1.2972	1.3306	1.4084	1.2388			28.1426	27.8297	18.9214	41.6752
	1.2637	1.2776	1.3199	1.2043			33.2677	36.9864	27.7252	44.4487
	1.3478	1.3603	1.4701	1.2413			34.8209	26.6218	21.561	39.5835
	1.448	1.3287	1.4649	1.2788			23.342	33.6956	12.8217	35.427
	1.3684	1.3478	1.5589	1.2329			17.8013	28.558	24.1917	38.2639
	1.408	1.3818	1.4057	1.2426			23.7452	24.824	22.4435	39.5633
	1.4202	1.3333	1.4213	1.1639			22.5742	30.5194	30.4656	39.4089
	1.2699	1.3006	1.5076	1.2672			28.0523	24.585	19.5292	40.5137
	1.4097	1.4575	1.5229	1.23			20.0054	16.6041	18.9784	34.3318
	1.4234	1.3542					24.0399	24.2306
	1.4824						18.9214
	1.4126						27.7252
	1.4808						21.561
	1.3039						12.8217
	1.4295						24.1917
	1.2876						22.4435
	1.3936						30.4656
	1.4041						19.5292
	1.5068						18.9784
AVERAGE	1.38724	1.34724	1.4533	1.23331		AVERAGE	23.8121	27.4455	21.8486	39.2462
95% CI	1.35 - 1.42	1.31 - 1.38	1.40 - 1.51	1.21 - 1.26		95% CI	21.1 - 26.5	23.4 - 31.5	17.8 - 25.9	36.9 - 41.6
P value	-	0.26	0.035	0.0001		P value	-	0.184	0.665	0.0001
	-		*	***			-	ns	ns	***
	ANOVA with Dunnett's multiple comparisons test						ANOVA with Dunnett's multiple comparisons test
	compared to EGFP-Stbm						compared to EGFP-Stbm

## Sheet: Figure 2-supplement 2
Figure 2- figure supplement 2 source Data
Figure S2-2G
Stbm mean polarity	wt	StbmS[5-17]A	StbmS[113-122]A	StbmS[All]A		Stbm variation in polarity angle	wt	StbmS[5-17]A	StbmS[113-122]A	StbmS[All]A
	1.475	1.5886	1.2349	1.286			22.97	15.1132	38.0074	29.91
	1.5112	1.5241	1.1892	1.3122			29.27	19.7599	41.8216	40
	1.4353	1.4466	1.2412	1.2208			21.95	21.9931	36.0975	34
	1.4178	1.4964	1.2262	1.2267			26.12	19.3437	41.7641	42.88
	1.4029	1.7084	1.2085	1.2203			21.43	12.6215	37.7134	30.26
	1.4132	1.4832	1.201	1.2251			20.52	16.8725	27.8933	33.43
	1.4214	1.5209	1.23	1.2587			24.71	19.4475	34.2856	34.78
	1.3713	1.5047	1.2526	1.2078			19.86	16.2332	40.0626	39.43
	1.2763			1.1897			21.43			35.12
	1.4774			1.2167			14.61			38.52
	1.3337			1.1706			20.49			40.33
	1.4976						14.3577
	1.7205						14.4135
	1.5772						16.3219
	1.6024						17.7146
	1.5677						17.9914
	1.6018						10.874
	1.5101						23.1546
	1.5026						13.1622
	1.5863						19.5155
	1.4016						15.1307
	1.474						20.7539
	1.4108						17.4654
	1.3739						21.9588
	1.4598						15.4428
	1.4261						19.3688
	1.536						19.6675
AVERAGE	1.47348	1.53411	1.22295	1.23042		AVERAGE	19.2835	17.6731	37.2057	36.2418
95% CI	1.44 - 1.51	1.47 - 1.60	1.21 - 1 24	1.20 - 1.26		95% CI	17.6 - 21.0	15.2 - 20.2	33.4 - 41.0	33.4 - 39.1
P value	-	0.15	0.0001	0.0001		P value	-	0.65	0.0001	0.0001
	-	ns	***	***			-	ns	***	***
	ANOVA with Dunnett's multiple comparisons test						ANOVA with Dunnett's multiple comparisons test
	compared to wt						compared to wt
Figure S2-2H
Stbm mean polarity	wt	StbmS[5-17]E	StbmS[113-122]E	StbmS[All]E		Stbm variation in polarity angle	wt	StbmS[5-17]E	StbmS[113-122]E	StbmS[All]E
	1.4077	1.3787	1.2682	1.1897			19.37	16.6385	21.7779	44.52
	1.3721	1.397	1.2964	1.1517			17.09	18.0329	40.0821	37.79
	1.4101	1.3381	1.3691	1.2572			20.99	20.3797	21.6548	34.78
	1.4	1.5123	1.2586	1.155			20.6	19.7178	33.2826	42.25
	1.427	1.5846	1.2918	1.1894			17.56	13.6023	18.0498	43.29
	1.4034	1.4589	1.3128	1.1799			15.49	20.2882	27.072	35.47
	1.4027	1.4547	1.2924	1.1988			16.13	20.4841	34.26	35.88
	1.3734	1.479	1.3109	1.1494			15.34	14.1073	32.8746	35.43
	1.404			1.1889			13.68			37.33
	1.3555			1.1465			24.73			40.47
	1.4433			1.1346			13.16			39.98
	1.4131			1.1718			19.4			42.24
	1.3778			1.1973			22.13			34.25
	1.3269						18.3261
	1.4193						17.2981
	1.4046						20.6822
	1.4515						26.4509
	1.4732						20.678
	1.3744						19.1446
	1.3992						20.4736
	1.4409						18.0662
	1.5093						16.8842
	1.3757						30.0645
	1.5418						24.1873
	1.4731						17.5643
	1.4872						25.5701
	1.4895						20.9444
	1.5266						20.2527
	1.5213						24.7375
AVERAGE	1.42774	1.45041	1.30002	1.17771		AVERAGE	19.8964	17.9064	28.6317	38.7446
95% CI	1.41 - 1.45	1.39 - 1.52	1.27 - 1.33	1.16 - 1.20		95% CI	18.4 - 21.4	15.5 - 20.3	22.2 - 35.1	36.6 - 40.9
P value	-	0.15	0.0001	0.0001		P value	-	0.54	0.0001	0.0001
	-	ns	***	***			-		***	***
	ANOVA with Dunnett's multiple comparisons test						ANOVA with Dunnett's multiple comparisons test
	compared to wt						compared to wt
