# Supplementary material for: Reciprocal action of Casein Kinase Iε on core planar polarity proteins regulates clustering and asymmetric localisation
Source: eLife. 2019 May 15;8:e45107. doi: 10.7554/eLife.45107 (PMC6542583; doi:10.7554/eLife.45107)
Supplement: Figure 3—source data 1. [file elife-45107-fig3-data1.xlsx]

## Sheet: FIgure 3 supplement
Figure 3 Source data
Figure S3I						Figure S3J
Junctional levels relative to wt in stbmS[All]A	Fmi	Fz	Dsh	Pk		Junctional levels relative to wt in stbmS[All]E	Fmi	Fz	Dsh	Pk
	0.93	1.01	1.12	0.89			1.01	0.98	0.95	1.19
	1.02	1.01	0.93	0.91			1.02	1.03	1	0.96
	1.03	0.91	0.98	0.98			0.98	0.87	1.05	1.1
	0.95	0.84	1.07	0.93			1.04	0.93	0.99	1.13
	0.97	0.86	0.88	0.89			1.04	0.88	0.84	1.09
	1.01	0.9	1.04				0.91	0.86	1.03	1.1
		0.92					0.91	0.97	0.95
		0.82					0.92	0.8
AVERAGE	1	0.90875	1.00333	0.92		AVERAGE	1	0.915	0.972857	1.095
95% CI	0.94 - 1.03	0.85 - 0.97	0.91 - 1.10	0.87 - 0.97		95% CI	0.93 - 1.03	0.85 - 0.98	0.91 - 1.04	1.02 - 1.17
P value	0.41	0.009	0.931	0.009		P value	0.33	0.016	0.341	0.028
	ns	**	ns	**			ns	*	ns	*
	one sample t test compared to a theoretical mean of 1.0						one sample t test compared to a theoretical mean of 1.0
