# Supplementary material for: Reciprocal action of Casein Kinase Iε on core planar polarity proteins regulates clustering and asymmetric localisation
Source: eLife. 2019 May 15;8:e45107. doi: 10.7554/eLife.45107 (PMC6542583; doi:10.7554/eLife.45107)
Supplement: Figure 4—source data 1. [file elife-45107-fig4-data1.xlsx]

## Sheet: Figure 4 Intensities
Figure 4 Source Data
Figure 4B	Hub-and-spoke FRAP
YMax	Stbm-EGFP	StbmS[All]A-EGFP	StbmS[All]E-EGFP
	0.5891	0.5053	0.8638
	0.5474	0.3406	0.6906
	0.558	0.6562	0.6321
	0.6203	0.3845	0.5073
	0.5436	0.4056	0.5574
	0.3969	0.3365	0.434
	0.4666	0.3861	0.6236
	0.676	0.35	0.6098
	0.5168	0.3903	0.706
	0.6167		0.6014
	0.6517		0.8235
Total amount	Stbm-EGFP	StbmS[All]A-EGFP	StbmS[All]E-EGFP
	1.04996	1.15669	1.1099
	1.34057	1.25144	1.39037
	1.10227	1.30011	1.14613
	0.62387	1.44102	0.997497
	0.800938	1.24351	1.07159
	1.12156	1.47076	1.43659
	1.08468	1.26195	1.50142
	0.928118	0.845344	0.834095
	0.768379	1.45817	1.25086
	0.895404		0.841823
	1.28424		1.02268
AVERAGE	1	1.26989	1.14572
95% CI	0.852 - 1.146	1.122 - 1.418	0.992 - 1.299
P value	-	0.017	0.209
	-	*	ns
		ANOVA with Dunnett's multiple comparisons test
		compared to Stbm-EGFP
Stable amount	Stbm-EGFP	StbmS[All]A-EGFP	StbmS[All]E-EGFP
	0.43143	0.572216	0.151169
	0.606742	0.8252	0.430181
	0.487203	0.446979	0.421661
	0.236883	0.886949	0.491467
	0.365548	0.73914	0.474285
	0.676416	0.975847	0.813109
	0.578568	0.774714	0.565134
	0.30071	0.549474	0.325464
	0.371281	0.889043	0.367754
	0.343208		0.335551
	0.447302		0.180502
AVERAGE	0.440481	0.739951	0.414207
95% CI	0.350 - 0.534	0.602 - 0.880	0.293 - 0.537
P value	-	0.001	0.905
	-	***	ns
		ANOVA with Dunnett's multiple comparisons test
		compared to Stbm-EGFP
Unstable amount	Stbm-EGFP	StbmS[All]A-EGFP	StbmS[All]E-EGFP
	0.618534	0.584477	0.958733
	0.733828	0.426241	0.960191
	0.615066	0.853134	0.724468
	0.386986	0.554073	0.50603
	0.43539	0.504366	0.597304
	0.445149	0.49491	0.62348
	0.506111	0.487241	0.936285
	0.627408	0.29587	0.508631
	0.397098	0.569122	0.88311
	0.552195		0.506272
	0.836942		0.842173
AVERAGE	0.559519	0.529937	0.731516
95% CI	0.466 - 0.658	0.416 - 0.642	0.605 - 0.859
P value	-	0.888	0.035
	-	ns	*
		ANOVA with Dunnett's multiple comparisons test
		compared to Stbm-EGFP

## Sheet: Figure 4B FRAP data
Figure 4 source data
Figure 4B Normalised hub-and-spoke FRAP data
Stbm-EGFP													StbmS[All]A-EGFP												StbmS[All]E-EGFP
Time (sec)	Wing 1	Wing 2	Wing 3	Wing 4	Wing 5	Wing 6	Wing 7	Wing 8	Wing 9	Wing 10	Wing 11		Time (sec)	Wing 1	Wing 2	Wing 3	Wing 4	Wing 5	Wing 6	Wing 7	Wing 8	Wing 9			Time (sec)	Wing 1	Wing 2	Wing 3	Wing 4	Wing 5	Wing 6	Wing 7	Wing 8	Wing 9	Wing 10	Wing 11
0	0	0	0	0	0	0	0	0	0	0	0		0	0	0	0	0	0	0	0	0	0			0	0	0	0	0	0	0	0	0	0	0	0
5	0.072	0.105	0.0883333	0.1575	0.09	0.0916667	0.14	0.13	0.113333	0.116	0.0916667		5	0.084	0.0425	0.0516667	0.08	0.0566667	0.0375	0.078	0.0883333	0.054			5	0.012	0.0716667	0.06	0.0983333	0.0816667	0.0683333	0.0825	0.0783333	0.0733333	0.114	0.0766667
10	0.142	0.118333	0.14	0.185	0.095	0.106667	0.132	0.151667	0.116667	0.136	0.108333		10	0.096	0.11	0.055	0.12	0.0733333	0.075	0.066	0.085	0.074			10	0.056	0.118333	0.06	0.0966667	0.123333	0.128333	0.07	0.0933333	0.12	0.15	0.125
15	0.124	0.138333	0.136667	0.2325	0.186667	0.146667	0.168	0.178333	0.151667	0.132	0.136667		15	0.16	0.0725	0.0666667	0.13	0.06	0.1025	0.094	0.125	0.086			15	0.096	0.151667	0.105	0.123333	0.163333	0.08	0.085	0.136667	0.15	0.152	0.16
20	0.168	0.158333	0.193333	0.1525	0.18	0.136667	0.206	0.17	0.151667	0.162	0.18		20	0.162	0.1275	0.0966667	0.1075	0.0883333	0.08	0.106	0.0883333	0.052			20	0.124	0.145	0.145	0.128333	0.178333	0.145	0.0725	0.113333	0.188333	0.17	0.165
25	0.21	0.155	0.175	0.1375	0.183333	0.171667	0.212	0.23	0.193333	0.162	0.255		25	0.18	0.0925	0.103333	0.1125	0.0916667	0.055	0.12	0.15	0.09			25	0.088	0.181667	0.15	0.166667	0.15	0.155	0.07	0.095	0.201667	0.136	0.198333
35	0.212	0.188333	0.2	0.22	0.185	0.18	0.204	0.24	0.201667	0.238	0.246667		35	0.228	0.135	0.118333	0.155	0.123333	0.0375	0.162	0.0983333	0.142			35	0.134	0.243333	0.18	0.175	0.296667	0.208333	0.0975	0.175	0.231667	0.2	0.236667
45	0.23	0.223333	0.25	0.32	0.17	0.221667	0.23	0.258333	0.25	0.266	0.283333		45	0.23	0.2575	0.12	0.1625	0.158333	0.115	0.194	0.16	0.184			45	0.196	0.24	0.205	0.213333	0.24	0.275	0.08	0.195	0.261667	0.082	0.255
55	0.232	0.218333	0.258333	0.24	0.158333	0.263333	0.218	0.288333	0.243333	0.254	0.27		55	0.256	0.185	0.11	0.18	0.2	0.16	0.166	0.175	0.21			55	0.16	0.225	0.2225	0.22	0.221667	0.238333	0.1825	0.185	0.253333	0.15	0.311667
65	0.26	0.27	0.283333	0.265	0.216667	0.24	0.242	0.311667	0.283333	0.304	0.288333		65	0.252	0.225	0.145	0.205	0.206667	0.0725	0.202	0.15	0.168			65	0.224	0.256667	0.215	0.175	0.305	0.251667	0.1475	0.178333	0.28	0.168	0.336667
75	0.264	0.305	0.291667	0.2625	0.216667	0.271667	0.248	0.303333	0.301667	0.386	0.275		75	0.192	0.2825	0.175	0.2475	0.226667	0.19	0.234	0.128333	0.252			75	0.272	0.318333	0.2225	0.265	0.366667	0.256667	0.1775	0.246667	0.281667	0.296	0.383333
85	0.222	0.31	0.386667	0.27	0.238333	0.283333	0.218	0.288333	0.281667	0.378	0.32		85	0.214	0.3825	0.236667	0.29	0.213333	0.2	0.202	0.18	0.25			85	0.254	0.295	0.2075	0.185	0.333333	0.31	0.165	0.256667	0.311667	0.27	0.338333
95	0.21	0.333333	0.385	0.3175	0.221667	0.303333	0.28	0.323333	0.306667	0.408	0.31		95	0.246	0.34	0.268333	0.445	0.195	0.24	0.236	0.25	0.286			95	0.226	0.328333	0.2525	0.23	0.313333	0.306667	0.1675	0.233333	0.308333	0.228	0.423333
105	0.254	0.376667	0.415	0.3575	0.293333	0.31	0.284	0.346667	0.326667	0.414	0.331667		105	0.274	0.2875	0.273333	0.42	0.193333	0.22	0.278	0.205	0.36			105	0.254	0.313333	0.305	0.251667	0.333333	0.305	0.26	0.3	0.306667	0.236	0.44
115	0.242	0.37	0.443333	0.3725	0.288333	0.255	0.31	0.373333	0.336667	0.41	0.313333		115	0.314	0.255	0.265	0.4125	0.143333	0.2475	0.264	0.286667	0.368			115	0.19	0.323333	0.3075	0.301667	0.395	0.275	0.19	0.301667	0.36	0.272	0.463333
125	0.26	0.431667	0.458333	0.425	0.35	0.308333	0.35	0.373333	0.291667	0.494	0.316667		125	0.328	0.33	0.298333	0.3325	0.216667	0.175	0.294	0.306667	0.336			125	0.208	0.343333	0.3	0.216667	0.401667	0.283333	0.235	0.311667	0.29	0.33	0.433333
140	0.284	0.438333	0.458333	0.4025	0.348333	0.271667	0.256	0.335	0.26	0.554	0.286667		140	0.356	0.3625	0.305	0.2825	0.211667	0.195	0.248	0.288333	0.354			140	0.284	0.411667	0.33	0.161667	0.415	0.273333	0.29	0.315	0.371667	0.336	0.416667
155	0.276	0.358333	0.518333	0.4125	0.371667	0.311667	0.314	0.396667	0.323333	0.514	0.351667		155	0.378	0.2925	0.301667	0.31	0.243333	0.2075	0.256	0.266667	0.35			155	0.25	0.38	0.3575	0.255	0.46	0.308333	0.28	0.355	0.351667	0.418	0.428333
170	0.336	0.37	0.526667	0.4475	0.395	0.316667	0.336	0.391667	0.311667	0.488	0.341667		170	0.408	0.285	0.365	0.375	0.263333	0.23	0.268	0.258333	0.336			170	0.23	0.458333	0.36	0.236667	0.423333	0.323333	0.2925	0.388333	0.37	0.472	0.481667
185	0.31	0.446667	0.525	0.4475	0.41	0.271667	0.32	0.431667	0.316667	0.506	0.345		185	0.468	0.305	0.336667	0.42	0.261667	0.385	0.29	0.318333	0.33			185	0.314	0.446667	0.3525	0.273333	0.436667	0.303333	0.3325	0.465	0.385	0.504	0.545
200	0.274	0.443333	0.483333	0.5825	0.366667	0.301667	0.308	0.448333	0.371667	0.458	0.371667		200	0.408	0.245	0.343333	0.365	0.258333	0.2725	0.27	0.276667	0.316			200	0.344	0.48	0.425	0.231667	0.405	0.358333	0.3325	0.473333	0.468333	0.53	0.615
215	0.364	0.476667	0.476667	0.4725	0.376667	0.29	0.316	0.421667	0.361667	0.52	0.365		215	0.368	0.2825	0.413333	0.375	0.26	0.355	0.27	0.281667	0.268			215	0.316	0.52	0.46	0.286667	0.458333	0.313333	0.36	0.475	0.448333	0.534	0.635
230	0.404	0.448333	0.461667	0.57	0.436667	0.321667	0.38	0.471667	0.351667	0.444	0.395		230	0.348	0.33	0.458333	0.3475	0.326667	0.32	0.28	0.306667	0.348			230	0.206	0.525	0.47	0.358333	0.41	0.385	0.3625	0.513333	0.526667	0.536	0.656667
245	0.502	0.481667	0.49	0.525	0.488333	0.315	0.4	0.466667	0.368333	0.452	0.468333		245	0.394	0.3475	0.383333	0.35	0.315	0.29	0.274	0.26	0.362			245	0.286	0.548333	0.485	0.393333	0.455	0.391667	0.3075	0.491667	0.553333	0.332	0.688333
260	0.418	0.413333	0.563333	0.3825	0.503333	0.34	0.452	0.438333	0.495	0.494	0.45		260	0.378	0.2375	0.37	0.405	0.316667	0.245	0.364	0.193333	0.374			260	0.292	0.546667	0.4925	0.385	0.448333	0.366667	0.3	0.511667	0.603333	0.526	0.663333
275	0.47	0.453333	0.575	0.3925	0.52	0.421667	0.4	0.478333	0.538333	0.606	0.533333		275	0.344	0.3325	0.411667	0.4575	0.355	0.305	0.36	0.248333	0.374			275	0.308	0.561667	0.465	0.315	0.52	0.406667	0.345	0.508333	0.533333	0.354	0.726667
290	0.458	0.436667	0.528333	0.475	0.466667	0.511667	0.406	0.486667	0.46	0.716	0.473333		290	0.402	0.2325	0.435	0.3875	0.308333	0.4425	0.312	0.258333	0.39			290	0.37	0.548333	0.5075	0.35	0.466667	0.395	0.295	0.483333	0.521667	0.41	0.781667
305	0.452	0.525	0.575	0.495	0.421667	0.455	0.478	0.493333	0.533333	0.616	0.45		305	0.398	0.2425	0.46	0.365	0.366667	0.4775	0.362	0.241667	0.406			305	0.382	0.551667	0.495	0.316667	0.435	0.43	0.26	0.49	0.546667	0.376	0.721667
320	0.5	0.496667	0.571667	0.445	0.52	0.41	0.416	0.531667	0.51	0.658	0.458333		320	0.414	0.3325	0.465	0.2875	0.32	0.43	0.338	0.32	0.358			320	0.44	0.618333	0.5175	0.313333	0.478333	0.41	0.295	0.558333	0.531667	0.386	0.706667
335	0.474	0.505	0.565	0.4425	0.55	0.441667	0.47	0.59	0.461667	0.614	0.501667		335	0.5	0.385	0.468333	0.28	0.36	0.395	0.366	0.306667	0.374			335	0.574	0.513333	0.5175	0.33	0.548333	0.4	0.4275	0.55	0.488333	0.468	0.706667
350	0.448	0.558333	0.573333	0.4825	0.465	0.44	0.506	0.553333	0.493333	0.64	0.5		350	0.454	0.435	0.408333	0.365	0.346667	0.3325	0.38	0.326667	0.284			350	0.694	0.568333	0.565	0.338333	0.561667	0.42	0.3725	0.553333	0.555	0.558	0.761667
365	0.508	0.56	0.54	0.5325	0.47	0.433333	0.382	0.638333	0.483333	0.572	0.526667		365	0.54	0.3325	0.478333	0.3875	0.341667	0.305	0.404	0.386667	0.342			365	0.778	0.59	0.54	0.41	0.521667	0.461667	0.4575	0.52	0.615	0.616	0.843333
380	0.552	0.628333	0.545	0.5875	0.488333	0.365	0.446	0.691667	0.508333	0.576	0.605		380	0.474	0.2975	0.485	0.2875	0.368333	0.335	0.37	0.335	0.414			380	0.802	0.638333	0.5	0.425	0.543333	0.478333	0.385	0.563333	0.591667	0.63	0.833333
395	0.528	0.61	0.538333	0.6175	0.461667	0.363333	0.462	0.696667	0.556667	0.486	0.583333		395	0.452	0.3775	0.545	0.27	0.375	0.34	0.408	0.403333	0.362			395	0.84	0.7	0.54	0.408333	0.551667	0.448333	0.49	0.548333	0.723333	0.59	0.925
410	0.422	0.631667	0.52	0.6925	0.485	0.393333	0.478	0.726667	0.545	0.59	0.651667		410	0.466	0.3875	0.606667	0.345	0.415	0.2425	0.378	0.365	0.382			410	0.774	0.653333	0.545	0.423333	0.515	0.403333	0.495	0.526667	0.661667	0.464	0.816667
425	0.576	0.576667	0.61	0.6575	0.511667	0.39	0.434	0.67	0.488333	0.588	0.62		425	0.504	0.3075	0.551667	0.3175	0.426667	0.2275	0.382	0.34	0.36			425	0.664	0.751667	0.6075	0.466667	0.578333	0.418333	0.52	0.538333	0.683333	0.534	0.795
440	0.52	0.535	0.528333	0.6975	0.48	0.455	0.48	0.728333	0.475	0.688	0.625		440	0.538	0.345	0.628333	0.4875	0.42	0.3225	0.438	0.36	0.41			440	0.562	0.676667	0.5775	0.491667	0.69	0.498333	0.5275	0.673333	0.641667	0.588	0.693333
455	0.534	0.518333	0.59	0.6375	0.545	0.385	0.474	0.716667	0.501667	0.712	0.64		455	0.568	0.4575	0.591667	0.56	0.433333	0.34	0.386	0.341667	0.44			455	0.62	0.69	0.605	0.53	0.598333	0.443333	0.5825	0.591667	0.701667	0.612	0.726667
470	0.544	0.553333	0.556667	0.7275	0.551667	0.395	0.514	0.65	0.55	0.706	0.6		470	0.556	0.3575	0.616667	0.4125	0.393333	0.315	0.402	0.418333	0.488			470	0.482	0.688333	0.6225	0.561667	0.661667	0.466667	0.51	0.585	0.713333	0.624	0.808333
485	0.63	0.51	0.553333	0.69	0.63	0.423333	0.558	0.613333	0.525	0.586	0.668333		485	0.582	0.4525	0.561667	0.4675	0.388333	0.2675	0.442	0.576667	0.526			485	0.444	0.658333	0.6	0.541667	0.625	0.478333	0.52	0.575	0.721667	0.668	0.75
500	0.644	0.57	0.571667	0.6975	0.591667	0.468333	0.51	0.64	0.576667	0.676	0.77		500	0.582	0.41	0.585	0.4325	0.403333	0.275	0.424	0.528333	0.502			500	0.428	0.646667	0.67	0.53	0.606667	0.525	0.5625	0.571667	0.673333	0.61	0.748333
YMax	0.55												YMax	0.402											YMax		0.617
95% CI	0.534 - 0.566												95% CI	0.388 - 0.416											95% CI		0.587- 0.647
													P value	<0.0001	***	Extra sum-of-squares F test compared to Stbm-EGFP									P value		0.0001	***	Extra sum-of-squares F test compared to Stbm-EGFP

## Sheet: Figure 4E FRAP data
Figure 4 source data
Figure 4E Normalised puncta FRAP data
Stbm-EGFP								StbmS[All]A-EGFP									StbmS[All]E-EGFP
Time (sec)	Wing 1	Wing 2	Wing 3	Wing 4	Wing 5	Wing 6		Time (sec)	Wing 1	Wing 2	Wing 3	Wing 4	Wing 5	Wing 6	Wing 7		Time (sec)	Wing 1	Wing 2	Wing 3	Wing 4	Wing 5	Wing 6	Wing 7	Wing 8	Wing 9
0	0	0	0	0	0	0		0	0	0	0	0	0	0	0		0	0	0	0	0	0	0	0	0	0
5	0.06	0.076	0.0675	0.066	0.06	0.05		5	0.036	0.01	0.055	0.054	0.03	0.034	-0.00666667		5	0.08	0.0833333	0.11	0.0333333	0.0516667	0.095	0.09	0.06	0.044
10	0.0916667	0.094	0.1125	0.108	0.088	0.058		10	0.036	0.03	0.0533333	0.06	0.0266667	0.03	0.04		10	0.1525	0.118333	0.13	0.065	0.06	0.123333	0.094	0.12	0.07
15	0.11	0.084	0.165	0.094	0.144	0.098		15	0.028	0.095	0.055	0.058	0.0483333	0.036	0		15	0.1425	0.145	0.0933333	0.0933333	0.0533333	0.121667	0.15	0.092	0.102
20	0.116667	0.108	0.165	0.152	0.168	0.12		20	0.046	0.0575	0.0633333	0.074	0.0516667	0.054	0.02		20	0.18	0.198333	0.146667	0.0833333	0.0633333	0.14	0.08	0.14	0.158
25	0.108333	0.12	0.1625	0.158	0.15	0.104		25	0.072	0.09	0.0816667	0.08	0.0533333	0.064	0.0433333		25	0.11	0.241667	0.126667	0.1	0.1	0.19	0.206	0.148	0.158
35	0.115	0.146	0.1825	0.13	0.186	0.138		35	0.1	0.015	0.09	0.094	0.0716667	0.102	0.08		35	0.22	0.253333	0.186667	0.0933333	0.143333	0.215	0.2	0.204	0.2
45	0.156667	0.19	0.2675	0.148	0.222	0.124		45	0.078	0.0375	0.12	0.134	0.111667	0.096	0.106667		45	0.245	0.286667	0.103333	0.116667	0.131667	0.236667	0.2	0.226	0.186
55	0.131667	0.222	0.235	0.14	0.226	0.17		55	0.08	0.07	0.11	0.116	0.14	0.116	0.153333		55	0.2925	0.266667	0.156667	0.136667	0.176667	0.235	0.27	0.244	0.238
65	0.145	0.188	0.23	0.166	0.184	0.208		65	0.124	0.08	0.12	0.128	0.135	0.136	0.18		65	0.345	0.263333	0.183333	0.168333	0.235	0.23	0.252	0.212	0.164
75	0.145	0.208	0.25	0.198	0.184	0.166		75	0.148	0.1275	0.155	0.138	0.146667	0.148	0.116667		75	0.3925	0.286667	0.213333	0.175	0.21	0.286667	0.24	0.286	0.224
85	0.2	0.236	0.2675	0.2	0.208	0.204		85	0.12	0.1525	0.145	0.18	0.156667	0.152	0.15		85	0.375	0.273333	0.256667	0.183333	0.193333	0.245	0.318	0.26	0.214
95	0.181667	0.252	0.3075	0.208	0.194	0.192		95	0.15	0.145	0.15	0.154	0.125	0.174	0.18		95	0.4475	0.311667	0.313333	0.196667	0.241667	0.275	0.336	0.328	0.208
105	0.171667	0.254	0.32	0.224	0.21	0.196		105	0.134	0.1025	0.171667	0.11	0.151667	0.146	0.18		105	0.4575	0.311667	0.216667	0.188333	0.225	0.275	0.372	0.286	0.296
115	0.168333	0.258	0.33	0.258	0.222	0.238		115	0.106	0.0825	0.178333	0.154	0.16	0.136	0.25		115	0.35	0.301667	0.3	0.191667	0.21	0.32	0.382	0.322	0.252
125	0.213333	0.266	0.36	0.262	0.266	0.252		125	0.134	0.065	0.17	0.178	0.158333	0.14	0.256667		125	0.4225	0.326667	0.39	0.22	0.273333	0.363333	0.378	0.346	0.252
140	0.258333	0.302	0.385	0.256	0.272	0.288		140	0.146	0.045	0.196667	0.196	0.153333	0.15	0.27		140	0.43	0.32	0.426667	0.233333	0.293333	0.336667	0.438	0.398	0.278
155	0.256667	0.434	0.4525	0.252	0.236	0.262		155	0.176	0.0625	0.168333	0.146	0.146667	0.186	0.243333		155	0.3925	0.335	0.383333	0.26	0.38	0.39	0.51	0.452	0.328
170	0.286667	0.37	0.4275	0.262	0.23	0.346		170	0.222	0.1125	0.176667	0.184	0.153333	0.174	0.216667		170	0.3925	0.346667	0.34	0.296667	0.328333	0.405	0.49	0.44	0.314
185	0.268333	0.376	0.4125	0.292	0.236	0.366		185	0.262	0.115	0.183333	0.21	0.156667	0.196	0.23		185	0.48	0.338333	0.42	0.296667	0.293333	0.5	0.528	0.428	0.314
200	0.371667	0.426	0.4075	0.282	0.266	0.4		200	0.228	0.1625	0.205	0.23	0.148333	0.216	0.263333		200	0.4675	0.365	0.506667	0.29	0.316667	0.588333	0.496	0.47	0.366
215	0.365	0.358	0.39	0.304	0.22	0.444		215	0.246	0.2	0.235	0.258	0.165	0.222	0.246667		215	0.4775	0.42	0.573333	0.305	0.34	0.508333	0.58	0.56	0.388
230	0.365	0.422	0.5925	0.366	0.25	0.436		230	0.236	0.24	0.246667	0.246	0.165	0.274	0.25		230	0.51	0.381667	0.62	0.275	0.323333	0.558333	0.506	0.49	0.38
245	0.335	0.34	0.4675	0.416	0.26	0.342		245	0.302	0.1925	0.226667	0.232	0.161667	0.268	0.253333		245	0.395	0.375	0.626667	0.291667	0.37	0.541667	0.506	0.59	0.38
260	0.32	0.366	0.4125	0.3	0.23	0.31		260	0.238	0.205	0.235	0.22	0.171667	0.3	0.363333		260	0.4525	0.433333	0.68	0.343333	0.358333	0.621667	0.54	0.478	0.43
275	0.32	0.402	0.4075	0.354	0.262	0.312		275	0.218	0.3025	0.22	0.276	0.17	0.266	0.276667		275	0.435	0.473333	0.61	0.353333	0.448333	0.653333	0.508	0.502	0.426
305	0.353333	0.438	0.4175	0.394	0.24	0.348		305	0.214	0.1925	0.265	0.32	0.19	0.322	0.356667		305	0.53	0.535	0.71	0.393333	0.453333	0.668333	0.588	0.484	0.46
335	0.325	0.432	0.4675	0.432	0.276	0.362		335	0.21	0.2725	0.236667	0.358	0.23	0.434	0.34		335	0.565	0.521667	0.413333	0.383333	0.436667	0.65	0.534	0.522	0.368
365	0.346667	0.394	0.495	0.386	0.328	0.308		365	0.204	0.3075	0.265	0.426	0.281667	0.352	0.42		365	0.62	0.545	0.51	0.388333	0.486667	0.59	0.642	0.528	0.412
395	0.413333	0.416	0.49	0.46	0.408	0.352		395	0.324	0.34	0.31	0.414	0.253333	0.384	0.41		395	0.5825	0.565	0.676667	0.405	0.531667	0.65	0.626	0.596	0.436
425	0.406667	0.472	0.46	0.444	0.488	0.378		425	0.274	0.2425	0.326667	0.354	0.27	0.296	0.386667		425	0.5875	0.621667	0.476667	0.335	0.54	0.601667	0.574	0.688	0.49
455	0.395	0.45	0.51	0.426	0.414			455	0.244	0.27	0.34	0.324	0.25	0.322	0.41		455	0.585	0.62	0.69	0.393333	0.618333	0.685	0.614	0.716	0.47
485	0.388333	0.486	0.4825	0.383333	0.386			485	0.284	0.2325	0.35	0.316	0.275	0.34	0.463333		485	0.6125	0.6	0.753333	0.42	0.516667	0.686667	0.554	0.792
YMax	0.4054							YMax	0.3472								YMax	0.5794
95% CI	0.385 - 0.426							95% CI	0.318 - 0.377								95% CI	0.549 - 0.610
								P value	0.015	*	Extra sum-of-squares F test compared to Stbm-EGFP						P value	<0.0001	***	Extra sum-of-squares F test compared to Stbm-EGFP

## Sheet: Figure 4F FRAP data
Figure 4 source data
Figure 4F Normalised puncta FRAP data
Fmi-EGFP											Fmi-EGFP in StbmS[All]A												Fmi-EGFP in StbmS[All]E
Time (sec)	Wing 1	Wing 2	Wing 3	Wing 4	Wing 5	Wing 6	Wing 7	Wing 8	Wing 9		Time (sec)	Wing 1	Wing 2	Wing 3	Wing 4	Wing 5	Wing 6	Wing 7	Wing 8	Wing 9	Wing 10		Time (sec)	Wing 1	Wing 2	Wing 3	Wing 4	Wing 5	Wing 6	Wing 7	Wing 8	Wing 9	Wing 10
0	0	0	0	0	0	0	0	0	0		0	0	0	0	0	0	0	0	0	0	0		0	0	0	0	0	0	0	0	0	0	0
5	0.0833333	-0.018	0.035	0.072	-0.006	0.0533333	0.0283333	0.026	-0.0266667		5	0.058	0.076	0.128333	0.045	0.088	0.0883333	0.0416667	0.01	0.122	0.096		5	0.06	0.0716667	0.1	0.0666667	0.115	0.036	0.06	0.045	0.04	0.106667
10	0.0466667	-0.008	0.135	0.078	-0.046	0.09	0.103333	0.104	-3.75857e-18		10	0.104	0.102	0.1	0.12	0.07	0.103333	0.141667	0.02	0.108	0.142		10	0.0325	0.0766667	0.105	0.171667	0.0825	0.124	0.113333	0.0983333	0.0416667	0.216667
15	0.0533333	0.094	0.045	0.126	-0.028	0.116667	0.0933333	0.134	0.0366667		15	0.078	0.206	0.148333	0.0683333	0.104	0.113333	0.11	0.01	0.118	0.104		15	0.05	0.0533333	0.095	0.133333	0.1	0.114	0.2	0.145	0.0466667	0.2
20	0.0666667	0.048	0.0875	0.252	0.066	0.135	0.126667	0.14	0.04		20	0.178	0.21	0.161667	0.095	0.116	0.168333	0.148333	0.07	0.252	0.114		20	0.0475	0.11	0.075	0.18	0.225	0.104	0.171667	0.151667	0.0733333	0.3
25	0.0733333	0.084	0.115	0.22	0.03	0.101667	0.0883333	0.108	0.0783333		25	0.128	0.172	0.19	0.133333	0.12	0.0933333	0.166667	0.0833333	0.272	0.098		25	0.0275	0.0983333	0.185	0.188333	0.21	0.144	0.17	0.161667	0.0733333	0.296667
35	0.0966667	0.038	0.0975	0.174	0.092	0.115	0.125	0.146	0.0983333		35	0.17	0.19	0.195	0.118333	0.148	0.246667	0.166667	0.173333	0.21	0.118		35	0.11	0.0916667	0.215	0.24	0.1975	0.25	0.145	0.11	0.0716667	0.336667
45	0.13	0.036	0.0075	0.12	0.138	0.16	0.106667	0.16	0.0733333		45	0.202	0.23	0.181667	0.123333	0.182	0.175	0.186667	0.133333	0.2	0.124		45	0.05	0.141667	0.22	0.265	0.22	0.272	0.22	0.243333	0.166667	0.326667
55	0.07	0.136	0.115	0.19	0.136	0.145	0.175	0.218	0.07		55	0.188	0.232	0.36	0.103333	0.204	0.146667	0.205	0.156667	0.19	0.126		55	0.19	0.136667	0.225	0.235	0.2475	0.16	0.278333	0.211667	0.21	0.295
65	0.2	0.096	0.16	0.096	0.218	0.186667	0.128333	0.188	0.11		65	0.106	0.154	0.188333	0.186667	0.188	0.246667	0.175	0.206667	0.186	0.128		65	0.15	0.128333	0.15	0.286667	0.2225	0.286	0.288333	0.303333	0.218333	0.365
75	0.196667	0.138	0.25	0.186	0.278	0.183333	0.185	0.222	0.103333		75	0.15	0.17	0.28	0.193333	0.228	0.221667	0.255	0.216667	0.256	0.14		75	0.2775	0.236667	0.215	0.226667	0.1925	0.258	0.286667	0.315	0.251667	0.343333
85	0.136667	0.158	0.2075	0.24	0.304	0.16	0.15	0.288	0.085		85	0.19	0.226	0.318333	0.166667	0.268	0.235	0.2	0.193333	0.252	0.194		85	0.1775	0.203333	0.255	0.22	0.265	0.32	0.368333	0.218333	0.25	0.381667
95	0.0833333	0.18	0.3925	0.098	0.272	0.201667	0.15	0.27	0.121667		95	0.242	0.248	0.31	0.2	0.26	0.303333	0.265	0.04	0.292	0.236		95	0.235	0.238333	0.32	0.296667	0.36	0.274	0.386667	0.246667	0.26	0.381667
105	0.243333	0.102	0.2825	0.208	0.24	0.171667	0.19	0.278	0.128333		105	0.204	0.278	0.195	0.161667	0.238	0.221667	0.248333	0.21	0.264	0.256		105	0.2025	0.195	0.225	0.326667	0.36	0.278	0.355	0.29	0.221667	0.515
115	0.303333	0.176	0.24	0.276	0.264	0.158333	0.183333	0.276	0.173333		115	0.236	0.32	0.301667	0.223333	0.23	0.223333	0.281667	0.31	0.242	0.21		115	0.2	0.258333	0.29	0.356667	0.2925	0.334	0.39	0.238333	0.403333	0.538333
125	0.13	0.154	0.125	0.306	0.216	0.196667	0.19	0.366	0.191667		125	0.25	0.312	0.288333	0.301667	0.228	0.36	0.258333	0.346667	0.288	0.188		125	0.1875	0.23	0.28	0.326667	0.3025	0.238	0.388333	0.215	0.243333	0.426667
140	0.123333	0.112	0.235	0.46	0.202	0.243333	0.15	0.314	0.226667		140	0.402	0.322	0.291667	0.313333	0.278	0.278333	0.255	0.303333	0.278	0.216		140	0.3325	0.241667	0.42	0.361667	0.3075	0.256	0.338333	0.293333	0.376667	0.418333
155	0.216667	0.144	0.31	0.236	0.188	0.256667	0.221667	0.34	0.206667		155	0.424	0.284	0.413333	0.303333	0.28	0.34	0.291667	0.17	0.312	0.268		155	0.34	0.225	0.33	0.463333	0.275	0.31	0.328333	0.381667	0.403333	0.473333
170	0.0966667	0.188	0.2875	0.382	0.21	0.238333	0.188333	0.398	0.238333		170	0.324	0.246	0.325	0.218333	0.35	0.38	0.28	0.393333	0.278	0.394		170	0.34	0.253333	0.3	0.403333	0.29	0.332	0.351667	0.32	0.3	0.448333
185	0.253333	0.152	0.165	0.292	0.21	0.281667	0.168333	0.352	0.218333		185	0.342	0.284	0.365	0.288333	0.37	0.44	0.275	0.203333	0.386	0.254		185	0.3625	0.231667	0.32	0.466667	0.2925	0.406	0.331667	0.35	0.36	0.558333
200	0.223333	0.314	0.2475	0.51	0.24	0.281667	0.285	0.46	0.236667		200	0.342	0.3	0.365	0.375	0.236	0.401667	0.32	0.276667	0.366	0.246		200	0.3375	0.23	0.36	0.453333	0.495	0.512	0.321667	0.381667	0.396667	0.428333
215	0.213333	0.34	0.2775	0.266	0.3	0.261667	0.391667	0.438	0.271667		215	0.396	0.294	0.426667	0.32	0.318	0.295	0.345	0.293333	0.4	0.338		215	0.3275	0.308333	0.3	0.43	0.4575	0.386	0.511667	0.431667	0.498333	0.338333
230	0.383333	0.36	0.165	0.414	0.314	0.301667	0.291667	0.408	0.228333		230	0.322	0.348	0.345	0.345	0.382	0.351667	0.348333	0.32	0.284	0.268		230	0.315	0.268333	0.295	0.535	0.355	0.318	0.408333	0.466667	0.556667	0.578333
245	0.273333	0.26	0.2225	0.44	0.382	0.316667	0.328333	0.462	0.251667		245	0.318	0.44	0.378333	0.346667	0.466	0.325	0.396667	0.206667	0.328	0.296		245	0.415	0.266667	0.395	0.453333	0.3	0.54	0.358333	0.503333	0.451667	0.615
260	0.286667	0.376	0.2475	0.376	0.206	0.321667	0.26	0.452	0.313333		260	0.428	0.366	0.555	0.4	0.428	0.353333	0.396667	0.373333	0.426	0.276		260	0.425	0.273333	0.515	0.44	0.4875	0.478	0.438333	0.47	0.44	0.491667
275	0.21	0.382	0.28	0.326	0.272	0.278333	0.375	0.484	0.278333		275	0.4	0.432	0.428333	0.37	0.376	0.41	0.455	0.236667	0.36	0.32		275	0.3775	0.333333	0.37	0.503333	0.53	0.474	0.435	0.503333	0.373333	0.446667
305	0.313333	0.464	0.38	0.472	0.174	0.286667	0.356667	0.358	0.345		305	0.406	0.392	0.496667	0.42	0.456	0.36	0.495	0.426667	0.428	0.314		305	0.4775	0.23	0.535	0.435	0.425	0.402	0.403333	0.496667	0.561667	0.616667
335	0.213333	0.36	0.35	0.358	0.264	0.286667	0.371667	0.526	0.34		335	0.584	0.454	0.566667	0.401667	0.474	0.313333	0.453333	0.393333	0.482	0.476		335	0.4875	0.37	0.47	0.568333	0.46	0.49	0.431667	0.465	0.605	0.555
365	0.483333	0.264	0.365	0.35	0.464	0.251667	0.331667	0.41	0.356667		365	0.56	0.474	0.483333	0.506667	0.456	0.395	0.363333	0.433333	0.61	0.472		365	0.4425	0.351667	0.39	0.623333	0.42	0.522	0.441667	0.571667	0.541667	0.533333
395	0.3	0.262		0.464	0.21	0.345	0.325	0.522	0.341667		395	0.53	0.424	0.355	0.548333	0.438	0.406667	0.473333	0.473333	0.474	0.49		395	0.43	0.411667	0.515	0.593333	0.36	0.7	0.361667	0.486667	0.623333	0.526667
425	0.213333	0.112		0.546	0.232	0.368333	0.37	0.534	0.37		425	0.504	0.424	0.471667	0.531667	0.428	0.398333	0.621667	0.503333	0.538	0.292		425	0.5375	0.42	0.495	0.443333	0.405	0.69	0.485	0.498333	0.496667	0.455
455	0.183333	0.136		0.336	0.304	0.42	0.45	0.55	0.411667		455	0.576	0.446	0.53	0.56	0.484	0.438333	0.531667	0.396667	0.564	0.166		455	0.64	0.496667	0.575	0.548333	0.4075	0.526	0.493333	0.496667	0.458333	0.656667
485	0.19	0.166		0.556	0.508	0.395	0.408333	0.614	0.335		485	0.614	0.474	0.546667	0.528333	0.432	0.48	0.585	0.65	0.534	0.302		485	0.6025	0.491667	0.645	0.52	0.385	0.55	0.493333	0.568333	0.483333	0.623333
YMax	0.367										YMax	0.478											YMax	0.4954
95% CI	0.340 - 0.393										95% CI	0.454 - 0.503											95% CI	0.473 - 0.518
											P value	<0.0001	***	Extra sum-of-squares F test compared to Fmi-EGFP									P value	<0.0001	***	Extra sum-of-squares F test compared to Fmi-EGFP

## Sheet: Figure 4G FRAP data
Figure 4 source data
Figure 4G Normalised puncta FRAP data
Fz-EGFP											Fz-EGFP in StbmS[All]A										Fz-EGFP in StbmS[All]E
Time (sec)	Wing 1	Wing 2	Wing 3	Wing 4	Wing 5	Wing 6	Wing 7	Wing 8	Wing 9		Time (sec)	Wing 1	Wing 2	Wing 3	Wing 4	Wing 5	Wing 6	Wing 7	Wing 8		Time (sec)	Wing 1	Wing 2	Wing 3	Wing 4	Wing 5	Wing 6	Wing 7
0	0	0	0	0	0	0	0	0	0		0	0	0	0	0	0	0	0	0		0	0	0	0	0	0	0	0
5	0.1	0.13	0.108	0.098	0.172	0.215	0.14	0.092	0.148		5	0.136667	0.165	0.2075	0.135	0.136	0.105	0.02	0.054		5	0.176667	0.15	0.142	0.128333	0.0366667	0.104	0.2025
10	0.116667	0.178333	0.144	0.168	0.164	0.24	0.141667	0.122	0.19		10	0.146667	0.146667	0.14	0.116667	0.152	0.17	0.0333333	0.058		10	0.22	0.225	0.22	0.161667	0.116667	0.202	0.175
15	0.138333	0.2	0.13	0.112	0.228	0.195	0.143333	0.18	0.222		15	0.111667	0.09	0.18	0.173333	0.084	0.24	0.116667	0.114		15	0.19	0.2475	0.14	0.118333	0.151667	0.22	0.155
20	0.151667	0.171667	0.152	0.17	0.208	0.1475	0.195	0.176	0.216		20	0.186667	0.27	0.26	0.115	0.228	0.183333	0.126667	0.166		20	0.228333	0.245	0.266	0.258333	0.213333	0.224	0.18
25	0.143333	0.211667	0.164	0.148	0.232	0.2425	0.208333	0.168	0.192		25	0.18	0.218333	0.16	0.14	0.226	0.2	0.0733333	0.124		25	0.26	0.225	0.212	0.296667	0.243333	0.218	0.2
35	0.146667	0.205	0.166	0.216	0.236	0.23	0.226667	0.234	0.268		35	0.291667	0.215	0.2375	0.141667	0.186	0.196667	0.123333	0.226		35	0.225	0.2125	0.268	0.255	0.156667	0.294	0.22
45	0.316667	0.408333	0.178	0.236	0.324	0.215	0.245	0.174	0.264		45	0.286667	0.2	0.19	0.148333	0.202	0.288333	0.21	0.218		45	0.271667	0.2	0.206	0.303333	0.251667	0.238	0.2675
55	0.221667	0.323333	0.21	0.252	0.324	0.205	0.271667	0.284	0.25		55	0.373333	0.286667	0.2825	0.203333	0.298	0.236667	0.13	0.246		55	0.24	0.33	0.258	0.303333	0.353333	0.362	0.2675
65	0.255	0.423333	0.2	0.336	0.324	0.145	0.263333	0.296	0.154		65	0.313333	0.263333	0.315	0.203333	0.258	0.241667	0.196667	0.25		65	0.303333	0.22	0.308	0.368333	0.316667	0.244	0.345
75	0.225	0.353333	0.332	0.316	0.324	0.25	0.283333	0.228	0.186		75	0.311667	0.345	0.235	0.258333	0.31	0.21	0.15	0.256		75	0.381667	0.3	0.298	0.388333	0.293333	0.262	0.3
85	0.253333	0.328333	0.276	0.336	0.318	0.165	0.296667	0.296	0.22		85	0.38	0.25	0.24	0.206667	0.296	0.23	0.203333	0.272		85	0.315	0.3	0.394	0.39	0.321667	0.348	0.3375
95	0.296667	0.448333	0.316	0.272	0.342	0.295	0.296667	0.27	0.182		95	0.331667	0.251667	0.32	0.228333	0.258	0.198333	0.226667	0.302		95	0.353333	0.32	0.448	0.38	0.371667	0.292	0.33
105	0.258333	0.361667	0.27	0.292	0.27	0.325	0.333333	0.234	0.198		105	0.39	0.208333	0.2975	0.256667	0.368	0.291667	0.203333	0.308		105	0.366667	0.4525	0.332	0.375	0.296667	0.304	0.435
115	0.266667	0.49	0.416	0.332	0.23	0.385	0.315	0.218	0.204		115	0.495	0.265	0.3	0.31	0.366	0.281667	0.213333	0.234		115	0.43	0.3925	0.442	0.398333	0.37	0.476	0.3425
125	0.328333	0.42	0.234	0.36	0.28	0.345	0.365	0.3	0.254		125	0.443333	0.358333	0.2525	0.335	0.49	0.348333	0.276667	0.308		125	0.445	0.4525	0.392	0.423333	0.391667	0.35	0.3975
140	0.37	0.466667	0.234	0.402	0.328	0.3025	0.355	0.278	0.302		140	0.611667	0.415	0.3525	0.338333	0.448	0.296667	0.173333	0.182		140	0.466667	0.375	0.432	0.403333	0.338333	0.27	0.4125
155	0.408333	0.391667	0.298	0.38	0.342	0.26	0.4	0.272	0.248		155	0.55	0.525	0.3075	0.411667	0.43	0.323333	0.346667	0.212		155	0.423333	0.54	0.504	0.44	0.353333	0.34	0.505
170	0.415	0.426667	0.362	0.346	0.4	0.3075	0.371667	0.3	0.334		170	0.618333	0.526667	0.3775	0.335	0.56	0.421667	0.22	0.316		170	0.496667	0.495	0.442	0.47	0.528333	0.376	0.42
185	0.288333	0.375	0.348	0.384	0.386	0.4525	0.353333	0.342	0.304		185	0.643333	0.531667	0.2925	0.351667	0.442	0.441667	0.266667	0.308		185	0.481667	0.4775	0.416	0.376667	0.42	0.402	0.46
200	0.3	0.471667	0.348	0.298	0.344	0.4925	0.328333	0.392	0.308		200	0.685	0.461667	0.335	0.378333	0.516	0.323333	0.273333	0.276		200	0.495	0.575	0.446	0.411667	0.453333	0.528	0.41
215	0.31	0.405	0.356	0.34	0.35	0.45	0.35	0.45	0.314		215	0.721667	0.511667	0.4225	0.331667	0.388	0.355	0.16	0.332		215	0.59	0.4825	0.474	0.378333	0.45	0.548	0.5025
230	0.298333	0.491667	0.436	0.32	0.436	0.5575	0.4	0.352	0.3		230	0.59	0.496667	0.39	0.373333	0.44	0.545	0.273333	0.454		230	0.525	0.4775	0.46	0.443333	0.513333	0.372	0.4425
245	0.341667	0.475	0.36	0.33	0.44	0.395	0.315	0.4	0.376		245	0.833333	0.371667	0.4425	0.356667	0.44	0.54	0.34	0.392		245	0.548333	0.4025	0.65	0.41	0.535	0.564	0.4675
260	0.398333	0.531667	0.33	0.322	0.352	0.535	0.35	0.42	0.414		260	0.658333	0.471667	0.3275	0.403333	0.486	0.556667	0.303333	0.308		260	0.588333	0.52	0.608	0.473333	0.425	0.542	0.4975
275	0.373333	0.453333	0.364	0.36	0.312	0.475	0.358333	0.442	0.396		275	0.86	0.5	0.565	0.468333	0.52	0.456667	0.37	0.46		275	0.513333	0.5875	0.576	0.526667	0.591667	0.596	0.4775
305	0.41	0.441667	0.412	0.366	0.42	0.3775	0.363333	0.41	0.416		305	0.861667	0.421667	0.425	0.353333	0.512	0.536667	0.266667	0.348		305	0.63	0.6575	0.654	0.501667	0.556667	0.512	0.445
335	0.421667	0.566667	0.316	0.34	0.452	0.3675	0.398333	0.438	0.368		335	0.903333	0.571667	0.505	0.485	0.654	0.465	0.396667	0.394		335	0.565	0.5875	0.584	0.481667	0.615	0.696	0.4175
365	0.363333	0.523333	0.434	0.328	0.456	0.4775	0.456667	0.402	0.454		365	0.788333	0.471667	0.5625	0.391667	0.404	0.631667	0.463333	0.482		365		0.5575	0.568	0.458333	0.611667	0.516	0.4075
395	0.45	0.526667	0.434	0.344	0.482	0.51	0.52	0.48	0.408		395	0.65	0.493333	0.51	0.311667	0.456	0.59	0.403333	0.366		395		0.41	0.548	0.538333	0.66	0.544	0.44
425	0.491667	0.59	0.312	0.392	0.388	0.4525	0.376667	0.58	0.416		425	0.778333	0.51	0.57	0.386667	0.462	0.613333	0.37	0.432		425		0.4575	0.472	0.4	0.515	0.476	0.34
455	0.465	0.59	0.444	0.536	0.436	0.6175	0.501667	0.576	0.436		455	0.753333	0.478333	0.45	0.388333	0.618	0.561667	0.46	0.48		455		0.51	0.618	0.41	0.665	0.378	0.55
485	0.45	0.63	0.488	0.638	0.5	0.445	0.515	0.53	0.456		485	0.678333	0.613333	0.4575	0.278333	0.64	0.601667	0.43	0.484		485		0.6525	0.626	0.523333	0.751667	0.522	0.515
YMax	0.411										YMax	0.508									YMax	0.515
95% CI	0.396 - 0.425										95% CI	0.477 - 0.540									95% CI	0.498 - 0.533
											P value	<0.0001	***	Extra sum-of-squares F test compared to Fz-EGFP							P value	<0.0001	***	Extra sum-of-squares F test compared to Fz-EGFP

## Sheet: Figure S4-2
Figure 4 Source Data
Figure S4-2D
Stbm mean polarity	wt	stbmS[All]A/+	stbmS[All]E/+		Stbm variation in polarity angle	wt	stbmS[All]A/+	stbmS[All]E/+
	1.6727	1.3228	1.4674			15.75	31.47	27.83
	1.5583	1.2334	1.3174			14.89	37.57	27.27
	1.697	1.2793	1.5015			11.77	25.46	16.84
	1.6395	1.2326	1.4939			12.69	34.17	18.52
	1.532	1.2711	1.5528			14.33	39.65	18.56
	1.5255	1.2712	1.5009			18.61	33.08	16.26
	1.4831	1.2407	1.4129			20.1	41.47	20.06
	1.6942	1.2739	1.3474			12.71	29.9	19.92
AVERAGE	1.60029	1.26562	1.44928		AVERAGE	15.1062	34.0963	20.6575
95% CI	1.53 - 1.67	1.24 - 1.29	1.38 - 1.52		95% CI	12.6 - 17.6	29.7 - 38.5	16.9 - 24.4
P value	-	0.0001	0.0007		P value	-	0.0001	0.034
	-	***	***			-	***	*
	ANOVA with Dunnett's multiple comparisons test					ANOVA with Dunnett's multiple comparisons test
	compared to wt control					compared to wt control
