# Supplementary material for: Reciprocal action of Casein Kinase Iε on core planar polarity proteins regulates clustering and asymmetric localisation
Source: eLife. 2019 May 15;8:e45107. doi: 10.7554/eLife.45107 (PMC6542583; doi:10.7554/eLife.45107)
Supplement: Figure 5—source data 1. [file elife-45107-fig5-data1.xlsx]

## Sheet: Figure 5 Intensities
Figure 5 Source Data
Figure 5A	Hub-and-spoke FRAP					Figure 5B	Hub-and-spoke FRAP				Figure 5C	Hub-and-spoke FRAP
YMax	Stbm-EGFP	dcoK38R	StbmS[All]A-EGFP	StbmS[All]A-EGFP; dcoK38R		YMax	Stbm-EGFP	UAS-dco	StbmS[All]E-EGFP		YMax	dsh; Stbm-EGFP	dsh; Stbm-EGFP; dcoK38R
	0.5891	0.2775	0.5053	0.2408			0.5891	0.6326	0.8638			0.5258	0.4378
	0.5474	0.4624	0.3406	0.4035			0.5474	0.6305	0.6906			0.5376	0.6198
	0.558	0.4394	0.6562	0.3527			0.558	0.5592	0.6321			0.6057	0.3519
	0.6203	0.6535	0.3845	0.4254			0.6203	0.6463	0.5073			0.542	0.3687
	0.5436	0.4313	0.4056	0.3511			0.5436	0.8346	0.5574			0.5954	0.5028
	0.3969	0.433	0.3365	0.2923			0.3969	0.6724	0.434			0.8114	0.5492
	0.4666	0.1835	0.3861	0.3372			0.4666	0.6668	0.6236			0.5374	0.4194
	0.676	0.3832	0.35	0.2855			0.676	0.7964	0.6098			0.5139	0.3993
	0.5168	0.6585	0.3903	0.5674			0.5168	0.664	0.706			0.5027	0.5879
	0.6167	0.4307		0.2747			0.6167	0.7779	0.6014			0.6622	0.3445
	0.6517	0.3813		0.2152			0.6517	0.7885	0.8235			0.8769
				0.436								0.5799
				0.3019
				0.1882
				0.5511
Total amount	Stbm-EGFP	dcoK38R	StbmS[All]A-EGFP	StbmS[All]A-EGFP; dcoK38R		Total amount	Stbm-EGFP	UAS-dco	StbmS[All]E-EGFP		Total amount	dsh; Stbm-EGFP	dsh; Stbm-EGFP; dcoK38R
	1.04996	1.50901	1.15669	1.44318			1.04996	0.96808	1.1099			0.671322	0.970595
	1.34057	1.14697	1.25144	1.29954			1.34057	1.30908	1.39037			0.997336	0.835704
	1.10227	1.11659	1.30011	1.00006			1.10227	1.08233	1.14613			0.530794	0.507345
	0.62387	1.21862	1.44102	1.32502			0.62387	1.10253	0.997497			0.878164	0.653346
	0.800938	1.12471	1.24351	0.854326			0.800938	1.17202	1.07159			0.428789	0.875018
	1.12156	1.59752	1.47076	0.843199			1.12156	0.615691	1.43659			0.599979	0.621026
	1.08468	1.37196	1.26195	1.08956			1.08468	1.62644	1.50142			0.782393	1.32869
	0.928118	1.89662	0.845344	1.3342			0.928118	1.23114	0.834095			0.799787	1.10903
	0.768379	0.955221	1.45817	1.33045			0.768379	1.29509	1.25086			0.616013	1.09638
	0.895404	1.11403		1.01864			0.895404	0.757456	0.841823			0.610769	0.676609
	1.28424	1.51044		0.895817			1.28424	0.799153	1.02268			0.54358
				1.36446								0.996975
				1.08161
				1.20099
				1.29763
AVERAGE	1	1.32379	1.26989	1.15858		AVERAGE	1	1.08718	1.14572		AVERAGE	0.704658	0.867374
95% CI	0.852 - 1.146	1.137 - 1.512	1.122 - 1.418	1.046 - 1.270		95% CI	0.852 - 1.146	0.894 - 1.283	0.992 - 1.299		95% CI	0.587 - 0.823	0.683 - 1.055
P value	-	0.003	-	0.429		P value	-	0.612	0.295		P value	-	0.101
	-	**	-	ns			-	ns	ns			-	ns
	ANOVA with Holm-Sidak's		ANOVA with Holm-Sidak's					ANOVA with Dunnett's multiple comparisons test				unpaired t test
	multiple comparisons test		multiple comparisons test					compared to Stbm-EGFP				compared to dsh; Stbm-EGFP
	compared to Stbm-EGFP		compared to StbmS[All]A-EGFP
Stable amount	Stbm-EGFP	dcoK38R	StbmS[All]A-EGFP	StbmS[All]A-EGFP; dcoK38R		Stable amount	Stbm-EGFP	UAS-dco	StbmS[All]E-EGFP		Stable amount	dsh; Stbm-EGFP	dsh; Stbm-EGFP; dcoK38R
	0.43143	1.09026	0.572216	1.09566			0.43143	0.355673	0.151169			0.318341	0.545668
	0.606742	0.616613	0.8252	0.775174			0.606742	0.483705	0.430181			0.461168	0.317735
	0.487203	0.62596	0.446979	0.647338			0.487203	0.477093	0.421661			0.209292	0.32881
	0.236883	0.422253	0.886949	0.761357			0.236883	0.389963	0.491467			0.402199	0.412458
	0.365548	0.639623	0.73914	0.554372			0.365548	0.193852	0.474285			0.173488	0.435059
	0.676416	0.905794	0.975847	0.596732			0.676416	0.2017	0.813109			0.113156	0.279958
	0.578568	1.12021	0.774714	0.722159			0.578568	0.541931	0.565134			0.361935	0.771435
	0.30071	1.16984	0.549474	0.953289			0.30071	0.25066	0.325464			0.388776	0.666196
	0.371281	0.326208	0.889043	0.575553			0.371281	0.43515	0.367754			0.306343	0.451819
	0.343208	0.634217		0.738818			0.343208	0.168231	0.335551			0.206318	0.443518
	0.447302	0.934508		0.703037			0.447302	0.169021	0.180502			0.0669147
				0.769556								0.418829
				0.755075
				0.97496
				0.582507
AVERAGE	0.440481	0.771407	0.739951	0.747039		AVERAGE	0.440481	0.333362	0.414207		AVERAGE	0.285563	0.465266
95% CI	0.350 - 0.534	0.579 - 0.965	0.602 - 0.880	0.660 - 0.834		95% CI	0.350 - 0.534	0.239 - 0.429	0.293 - 0.537		95% CI	0.204 - 0.368	0.354 - 0.578
P value	-	0.0006	-	0.997		P value	-	0.225	0.882		P value	-	0.008
	-	***	-	ns			-	ns	ns			-	••
	ANOVA with Holm-Sidak's		ANOVA with Holm-Sidak's					ANOVA with Dunnett's multiple comparisons test				unpaired t test
	multiple comparisons test		multiple comparisons test					compared to Stbm-EGFP				compared to dsh; Stbm-EGFP
	compared to Stbm-EGFP		compared to StbmS[All]A-EGFP
Unstable amount	Stbm-EGFP	dcoK38R	StbmS[All]A-EGFP	StbmS[All]A-EGFP; dcoK38R		Unstable amount	Stbm-EGFP	UAS-dco	StbmS[All]E-EGFP		Unstable amount	dsh; Stbm-EGFP	dsh; Stbm-EGFP; dcoK38R
	0.618534	0.418751	0.584477	0.347517			0.618534	0.612408	0.958733			0.352981	0.424926
	0.733828	0.530361	0.426241	0.524363			0.733828	0.825375	0.960191			0.536168	0.51797
	0.615066	0.490629	0.853134	0.352721			0.615066	0.605241	0.724468			0.321502	0.178535
	0.386986	0.79637	0.554073	0.563664			0.386986	0.712563	0.50603			0.475965	0.240889
	0.43539	0.485088	0.504366	0.299954			0.43539	0.978165	0.597304			0.255301	0.439959
	0.445149	0.691726	0.49491	0.246467			0.445149	0.413991	0.62348			0.486823	0.341067
	0.506111	0.251755	0.487241	0.367399			0.506111	1.08451	0.936285			0.420458	0.557251
	0.627408	0.726785	0.29587	0.380915			0.627408	0.980481	0.508631			0.41101	0.442837
	0.397098	0.629013	0.569122	0.754898			0.397098	0.85994	0.88311			0.30967	0.644563
	0.552195	0.479813		0.27982			0.552195	0.589225	0.506272			0.404451	0.233092
	0.836942	0.57593		0.19278			0.836942	0.630132	0.842173			0.476665
				0.594905								0.578146
				0.326539
				0.226025
				0.715125
AVERAGE	0.559519	0.552384	0.529937	0.41154		AVERAGE	0.559519	0.753821	0.731516		AVERAGE	0.419095	0.402109
95% CI	0.466 - 0.658	0.449 - 0.658	0.416 - 0.642	0.324 - 0.508		95% CI	0.466 - 0.658	0.614 - 0.893	0.605 - 0.859		95% CI	0.358 - 0.482	0.292 - 0.510
P value	-	0.991	-	0.163		P value	-	0.02	0.04		P value	-	0.107
	-	ns	-	ns			-	*	*			-	ns
	ANOVA with Holm-Sidak's		ANOVA with Holm-Sidak's					ANOVA with Dunnett's multiple comparisons test				unpaired t test
	multiple comparisons test		multiple comparisons test					compared to Stbm-EGFP				compared to dsh; Stbm-EGFP
	compared to Stbm-EGFP		compared to StbmS[All]A-EGFP

## Sheet: Figure 5A FRAP data
Figure 5 source data
Figure 5A Normalised hub-and-spoke FRAP data
Stbm-EGFP													dcoK38R													StbmS[All]A-EGFP											StbmS[All]A-EGFP; dcoK38R
Time (sec)	Wing 1	Wing 2	Wing 3	Wing 4	Wing 5	Wing 6	Wing 7	Wing 8	Wing 9	Wing 10	Wing 11		Time (sec)	Wing 1	Wing 2	Wing 3	Wing 4	Wing 5	Wing 6	Wing 7	Wing 8	Wing 9	Wing 10	Wing 11		Time (sec)	Wing 1	Wing 2	Wing 3	Wing 4	Wing 5	Wing 6	Wing 7	Wing 8	Wing 9		Time (sec)	Wing 1	Wing 2	Wing 3	Wing 4	Wing 5	Wing 6	Wing 7	Wing 8	Wing 9	Wing 10	Wing 11	Wing 12
0	0	0	0	0	0	0	0	0	0	0	0		0	0	0	0	0	0	0	0	0	0	0	0		0	0	0	0	0	0	0	0	0	0		0	0	0	0	0	0	0	0	0	0	0	0	0
5	0.072	0.105	0.0883333	0.1575	0.09	0.0916667	0.14	0.13	0.113333	0.116	0.0916667		5	0.04	0.0925	0.025	0.08	0.05	0.038	0.00333333	0.045	0.01	0.048	0.044		5	0.084	0.0425	0.0516667	0.08	0.0566667	0.0375	0.078	0.0883333	0.054		5	0.035	0.03	0.06	0.09	0.0325	0.052	0.115	0.0483333	0.0275	0.11	0.0566667	0.0366667
10	0.142	0.118333	0.14	0.185	0.095	0.106667	0.132	0.151667	0.116667	0.136	0.108333		10	0.0525	0.0875	0.03	0.132	0.09	0.098	0.0666667	0.08	0.09	0.076	0.07		10	0.096	0.11	0.055	0.12	0.0733333	0.075	0.066	0.085	0.074		10	0.0833333	0.035	0.01	0.123333	0.0425	0.086	0.06	0.0633333	0.0575	0.123333	0.0666667	0.0766667
15	0.124	0.138333	0.136667	0.2325	0.186667	0.146667	0.168	0.178333	0.151667	0.132	0.136667		15	0.0625	0.1525	0.0216667	0.112	0.088	0.132	0.08	0.0766667	0.133333	0.086	0.078		15	0.16	0.0725	0.0666667	0.13	0.06	0.1025	0.094	0.125	0.086		15	0.075	0.0175	0.025	0.116667	0.02	0.066	0.18	0.0966667	0.0375	0.07	0.09	0.0333333
20	0.168	0.158333	0.193333	0.1525	0.18	0.136667	0.206	0.17	0.151667	0.162	0.18		20	0.0775	0.1275	0.0233333	0.17	0.106	0.122	-0.02	0.0416667	0.14	0.106	0.086		20	0.162	0.1275	0.0966667	0.1075	0.0883333	0.08	0.106	0.0883333	0.052		20	0.09	0.055	0.05	0.095	0.115	0.104	0.14	-0.00833333	0.0275	0.04	0.0633333	0.02
25	0.21	0.155	0.175	0.1375	0.183333	0.171667	0.212	0.23	0.193333	0.162	0.255		25	0.0725	0.145	0.0133333	0.184	0.138	0.16	0.116667	0.07	0.136667	0.106	0.09		25	0.18	0.0925	0.103333	0.1125	0.0916667	0.055	0.12	0.15	0.09		25	0.07	0.0725	0.01	0.13	0.1775	0.09	0.105	0.0233333	0.0375	0.05	0.0966667	0.0633333
35	0.212	0.188333	0.2	0.22	0.185	0.18	0.204	0.24	0.201667	0.238	0.246667		35	0.065	0.1575	0.0566667	0.184	0.196	0.19	0.133333	0.0816667	0.193333	0.11	0.096		35	0.228	0.135	0.118333	0.155	0.123333	0.0375	0.162	0.0983333	0.142		35	0.075	0.0225	0.115	0.143333	0.1725	0.1	0.15	0.1	0.0875	0.0166667	0.14	0.18
45	0.23	0.223333	0.25	0.32	0.17	0.221667	0.23	0.258333	0.25	0.266	0.283333		45	0.16	0.24	0.04	0.258	0.246	0.198	0.0866667	0.0616667	0.176667	0.12	0.12		45	0.23	0.2575	0.12	0.1625	0.158333	0.115	0.194	0.16	0.184		45	0.0733333	0.0475	0.05	0.19	0.2325	0.146	0.105	0.0833333	0.09	0.0433333	0.136667	0.203333
55	0.232	0.218333	0.258333	0.24	0.158333	0.263333	0.218	0.288333	0.243333	0.254	0.27		55	0.1375	0.23	0.0483333	0.284	0.2	0.24	0.203333	0.11	0.303333	0.156	0.144		55	0.256	0.185	0.11	0.18	0.2	0.16	0.166	0.175	0.21		55	0.115	0.1575	0.035	0.228333	0.1775	0.14	0.195	0.0733333	0.085	0.0733333	0.146667	0.313333
65	0.26	0.27	0.283333	0.265	0.216667	0.24	0.242	0.311667	0.283333	0.304	0.288333		65	0.12	0.295	0.116667	0.346	0.148	0.236	0.13	0.138333	0.26	0.17	0.15		65	0.252	0.225	0.145	0.205	0.206667	0.0725	0.202	0.15	0.168		65	0.1	0.1925	0.075	0.248333	0.3425	0.15	0.12	0.095	0.135	0.163333	0.163333	0.266667
75	0.264	0.305	0.291667	0.2625	0.216667	0.271667	0.248	0.303333	0.301667	0.386	0.275		75	0.1825	0.2825	0.198333	0.402	0.13	0.228	0.153333	0.161667	0.216667	0.166	0.154		75	0.192	0.2825	0.175	0.2475	0.226667	0.19	0.234	0.128333	0.252		75	0.0633333	0.2825	0.04	0.228333	0.175	0.216	0.145	0.2	0.14	0.153333	0.153333	0.296667
85	0.222	0.31	0.386667	0.27	0.238333	0.283333	0.218	0.288333	0.281667	0.378	0.32		85	0.1225	0.285	0.181667	0.436	0.166	0.236	0.136667	0.186667	0.183333	0.17	0.166		85	0.214	0.3825	0.236667	0.29	0.213333	0.2	0.202	0.18	0.25		85	0.0966667	0.2575	0.115	0.258333	0.295	0.196	0.18	0.16	0.22	0.133333	0.193333	0.336667
95	0.21	0.333333	0.385	0.3175	0.221667	0.303333	0.28	0.323333	0.306667	0.408	0.31		95	0.13	0.2975	0.168333	0.444	0.202	0.334	0.176667	0.186667	0.223333	0.224	0.226		95	0.246	0.34	0.268333	0.445	0.195	0.24	0.236	0.25	0.286		95	0.108333	0.2725	0.15	0.226667	0.235	0.21	0.225	0.226667	0.2825	0.19	0.203333	0.346667
105	0.254	0.376667	0.415	0.3575	0.293333	0.31	0.284	0.346667	0.326667	0.414	0.331667		105	0.1725	0.2825	0.205	0.42	0.266	0.32	0.176667	0.208333	0.246667	0.252	0.234		105	0.274	0.2875	0.273333	0.42	0.193333	0.22	0.278	0.205	0.36		105	0.113333	0.285	0.18	0.263333	0.24	0.172	0.18	0.185	0.2	0.176667	0.176667	0.343333
115	0.242	0.37	0.443333	0.3725	0.288333	0.255	0.31	0.373333	0.336667	0.41	0.313333		115	0.1875	0.28	0.281667	0.434	0.24	0.268	0.136667	0.221667	0.293333	0.262	0.258		115	0.314	0.255	0.265	0.4125	0.143333	0.2475	0.264	0.286667	0.368		115	0.11	0.2875	0.145	0.261667	0.2825	0.238	0.14	0.238333	0.21	0.153333	0.176667	0.213333
125	0.26	0.431667	0.458333	0.425	0.35	0.308333	0.35	0.373333	0.291667	0.494	0.316667		125	0.2025	0.3025	0.331667	0.476	0.36	0.28	0.113333	0.228333	0.32	0.22	0.228		125	0.328	0.33	0.298333	0.3325	0.216667	0.175	0.294	0.306667	0.336		125	0.156667	0.325	0.17	0.236667	0.3625	0.218	0.155	0.255	0.2125	0.156667	0.14	0.233333
140	0.284	0.438333	0.458333	0.4025	0.348333	0.271667	0.256	0.335	0.26	0.554	0.286667		140	0.21	0.2875	0.253333	0.456	0.304	0.16	0.15	0.216667	0.326667	0.258	0.242		140	0.356	0.3625	0.305	0.2825	0.211667	0.195	0.248	0.288333	0.354		140	0.158333	0.2275	0.25	0.24	0.365	0.238	0.225	0.251667	0.27	0.153333	0.213333	0.253333
155	0.276	0.358333	0.518333	0.4125	0.371667	0.311667	0.314	0.396667	0.323333	0.514	0.351667		155	0.1875	0.35	0.266667	0.488	0.402	0.178	0.256667	0.261667	0.413333	0.252	0.254		155	0.378	0.2925	0.301667	0.31	0.243333	0.2075	0.256	0.266667	0.35		155	0.168333	0.3	0.26	0.271667	0.2475	0.276	0.23	0.316667	0.2625	0.223333	0.2	0.233333
170	0.336	0.37	0.526667	0.4475	0.395	0.316667	0.336	0.391667	0.311667	0.488	0.341667		170	0.2325	0.345	0.366667	0.578	0.53	0.21	0.173333	0.216667	0.373333	0.256	0.248		170	0.408	0.285	0.365	0.375	0.263333	0.23	0.268	0.258333	0.336		170	0.183333	0.22	0.475	0.273333	0.3325	0.34	0.305	0.233333	0.2025	0.16	0.23	0.22
185	0.31	0.446667	0.525	0.4475	0.41	0.271667	0.32	0.431667	0.316667	0.506	0.345		185	0.2325	0.35	0.38	0.592	0.522	0.242	0.113333	0.263333	0.36	0.252	0.252		185	0.468	0.305	0.336667	0.42	0.261667	0.385	0.29	0.318333	0.33		185	0.243333	0.185	0.455	0.273333	0.315	0.384	0.285	0.205	0.18	0.17	0.24	0.306667
200	0.274	0.443333	0.483333	0.5825	0.366667	0.301667	0.308	0.448333	0.371667	0.458	0.371667		200	0.195	0.385	0.438333	0.512	0.456	0.304	0.18	0.255	0.453333	0.266	0.248		200	0.408	0.245	0.343333	0.365	0.258333	0.2725	0.27	0.276667	0.316		200	0.176667	0.22	0.5	0.293333	0.3325	0.36	0.31	0.196667	0.1975	0.17	0.303333	0.343333
215	0.364	0.476667	0.476667	0.4725	0.376667	0.29	0.316	0.421667	0.361667	0.52	0.365		215	0.1775	0.3325	0.435	0.552	0.564	0.318	0.15	0.281667	0.46	0.292	0.262		215	0.368	0.2825	0.413333	0.375	0.26	0.355	0.27	0.281667	0.268		215	0.181667	0.235	0.58	0.353333	0.2675	0.394	0.26	0.186667	0.1675	0.223333	0.226667	0.353333
230	0.404	0.448333	0.461667	0.57	0.436667	0.321667	0.38	0.471667	0.351667	0.444	0.395		230	0.2125	0.325	0.396667	0.522	0.46	0.34	0.19	0.351667	0.623333	0.284	0.254		230	0.348	0.33	0.458333	0.3475	0.326667	0.32	0.28	0.306667	0.348		230	0.208333	0.2325	0.505	0.308333	0.2775	0.382	0.275	0.246667	0.16	0.243333	0.3	0.333333
245	0.502	0.481667	0.49	0.525	0.488333	0.315	0.4	0.466667	0.368333	0.452	0.468333		245	0.2175	0.2925	0.28	0.566	0.448	0.296	0.2	0.366667	0.526667	0.286	0.264		245	0.394	0.3475	0.383333	0.35	0.315	0.29	0.274	0.26	0.362		245	0.225	0.3	0.39	0.366667	0.295	0.386	0.345	0.245	0.21	0.31	0.276667	0.353333
260	0.418	0.413333	0.563333	0.3825	0.503333	0.34	0.452	0.438333	0.495	0.494	0.45		260	0.2025	0.295	0.291667	0.608	0.366	0.376	0.253333	0.341667	0.58	0.282	0.258		260	0.378	0.2375	0.37	0.405	0.316667	0.245	0.364	0.193333	0.374		260	0.2	0.315	0.345	0.363333	0.3275	0.382	0.395	0.19	0.25	0.3	0.233333	0.3
275	0.47	0.453333	0.575	0.3925	0.52	0.421667	0.4	0.478333	0.538333	0.606	0.533333		275	0.21	0.3475	0.351667	0.556	0.434	0.386	0.273333	0.323333	0.503333	0.306	0.28		275	0.344	0.3325	0.411667	0.4575	0.355	0.305	0.36	0.248333	0.374		275	0.208333	0.2575	0.43	0.351667	0.365	0.282	0.455	0.218333	0.305	0.343333	0.06	0.37
290	0.458	0.436667	0.528333	0.475	0.466667	0.511667	0.406	0.486667	0.46	0.716	0.473333		290	0.2975	0.2825	0.39	0.65	0.458	0.402	0.31	0.373333	0.473333	0.348	0.29		290	0.402	0.2325	0.435	0.3875	0.308333	0.4425	0.312	0.258333	0.39		290	0.268333	0.2925	0.44	0.303333	0.435	0.228	0.27	0.2	0.2925	0.353333	0.213333	0.403333
305	0.452	0.525	0.575	0.495	0.421667	0.455	0.478	0.493333	0.533333	0.616	0.45		305	0.25	0.3175	0.38	0.684	0.458	0.414	0.286667	0.331667	0.506667	0.374	0.324		305	0.398	0.2425	0.46	0.365	0.366667	0.4775	0.362	0.241667	0.406		305	0.258333	0.325	0.425	0.33	0.265	0.186	0.325	0.23	0.35	0.31	0.253333	0.46
320	0.5	0.496667	0.571667	0.445	0.52	0.41	0.416	0.531667	0.51	0.658	0.458333		320	0.295	0.4	0.353333	0.64	0.402	0.456	0.17	0.34	0.41	0.332	0.314		320	0.414	0.3325	0.465	0.2875	0.32	0.43	0.338	0.32	0.358		320	0.265	0.3475	0.365	0.42	0.29	0.266	0.165	0.225	0.375	0.47	0.293333	0.53
335	0.474	0.505	0.565	0.4425	0.55	0.441667	0.47	0.59	0.461667	0.614	0.501667		335	0.2075	0.3675	0.313333	0.536	0.41	0.39	0.106667	0.365	0.603333	0.338	0.326		335	0.5	0.385	0.468333	0.28	0.36	0.395	0.366	0.306667	0.374		335	0.258333	0.2775	0.435	0.435	0.2725	0.306	0.2	0.221667	0.4225	0.423333	0.223333	0.443333
350	0.448	0.558333	0.573333	0.4825	0.465	0.44	0.506	0.553333	0.493333	0.64	0.5		350	0.34	0.3975	0.343333	0.618	0.42	0.46	0.143333	0.356667	0.526667	0.32	0.286		350	0.454	0.435	0.408333	0.365	0.346667	0.3325	0.38	0.326667	0.284		350	0.273333	0.2875	0.495	0.38	0.3325	0.256	0.29	0.19	0.385	0.45	0.173333	0.456667
365	0.508	0.56	0.54	0.5325	0.47	0.433333	0.382	0.638333	0.483333	0.572	0.526667		365	0.2875	0.52	0.423333	0.674	0.51	0.466	0.0833333	0.341667	0.616667	0.34	0.288		365	0.54	0.3325	0.478333	0.3875	0.341667	0.305	0.404	0.386667	0.342		365	0.25	0.3225	0.255	0.341667	0.4	0.23	0.27	0.295	0.36	0.406667	0.16	0.483333
380	0.552	0.628333	0.545	0.5875	0.488333	0.365	0.446	0.691667	0.508333	0.576	0.605		380	0.3	0.485	0.378333	0.638	0.49	0.444	0.0766667	0.308333	0.55	0.362	0.32		380	0.474	0.2975	0.485	0.2875	0.368333	0.335	0.37	0.335	0.414		380	0.285	0.3675	0.14	0.453333	0.5075	0.31	0.275	0.29	0.36	0.256667	0.17	0.45
395	0.528	0.61	0.538333	0.6175	0.461667	0.363333	0.462	0.696667	0.556667	0.486	0.583333		395	0.325	0.53	0.445	0.662	0.498	0.456	0.0266667	0.343333	0.66	0.374	0.348		395	0.452	0.3775	0.545	0.27	0.375	0.34	0.408	0.403333	0.362		395	0.238333	0.3725	0.255	0.403333	0.4275	0.238	0.335	0.288333	0.345	0.233333	0.143333	0.403333
410	0.422	0.631667	0.52	0.6925	0.485	0.393333	0.478	0.726667	0.545	0.59	0.651667		410	0.245	0.475	0.448333	0.664	0.458	0.398	0.14	0.356667	0.54	0.454	0.432		410	0.466	0.3875	0.606667	0.345	0.415	0.2425	0.378	0.365	0.382		410	0.205	0.37	0.305	0.403333	0.335	0.246	0.33	0.33	0.3775	0.17	0.136667	0.39
425	0.576	0.576667	0.61	0.6575	0.511667	0.39	0.434	0.67	0.488333	0.588	0.62		425	0.255	0.4875	0.5	0.698	0.394	0.436	0.16	0.341667	0.663333	0.402	0.406		425	0.504	0.3075	0.551667	0.3175	0.426667	0.2275	0.382	0.34	0.36		425	0.203333	0.425	0.285	0.463333	0.4325	0.212	0.36	0.285	0.38	0.103333	0.17	0.47
440	0.52	0.535	0.528333	0.6975	0.48	0.455	0.48	0.728333	0.475	0.688	0.625		440	0.2825	0.5225	0.471667	0.722	0.344	0.4	0.163333	0.325	0.59	0.4	0.37		440	0.538	0.345	0.628333	0.4875	0.42	0.3225	0.438	0.36	0.41		440	0.218333	0.41	0.28	0.376667	0.4225	0.224	0.385	0.313333	0.3875	0.24	0.2	0.426667
455	0.534	0.518333	0.59	0.6375	0.545	0.385	0.474	0.716667	0.501667	0.712	0.64		455	0.33	0.525	0.436667	0.67	0.28	0.478	0.22	0.318333	0.73	0.396	0.386		455	0.568	0.4575	0.591667	0.56	0.433333	0.34	0.386	0.341667	0.44		455	0.198333	0.47	0.315	0.44	0.4075	0.28	0.295	0.28	0.4475	0.163333	0.263333	0.36
470	0.544	0.553333	0.556667	0.7275	0.551667	0.395	0.514	0.65	0.55	0.706	0.6		470	0.27	0.51	0.385	0.674	0.294	0.402	0.33	0.396667	0.616667	0.41	0.398		470	0.556	0.3575	0.616667	0.4125	0.393333	0.315	0.402	0.418333	0.488		470	0.215	0.56	0.325	0.485	0.325	0.304	0.35	0.33	0.4525	0.1	0.216667	0.506667
485	0.63	0.51	0.553333	0.69	0.63	0.423333	0.558	0.613333	0.525	0.586	0.668333		485	0.2725	0.615	0.321667	0.584	0.37	0.452	0.276667	0.438333	0.53	0.5	0.396		485	0.582	0.4525	0.561667	0.4675	0.388333	0.2675	0.442	0.576667	0.526		485	0.186667	0.4775	0.125	0.486667	0.29	0.306	0.39	0.371667	0.425	0.17	0.3	0.456667
500	0.644	0.57	0.571667	0.6975	0.591667	0.468333	0.51	0.64	0.576667	0.676	0.77		500	0.2525	0.4975	0.428333	0.698	0.342	0.45	0.19	0.386667	0.646667	0.506	0.458		500	0.582	0.41	0.585	0.4325	0.403333	0.275	0.424	0.528333	0.502		500	0.22	0.375	0.165	0.491667	0.3225	0.308	0.45	0.373333	0.5725	0.253333	0.246667	0.476667
YMax	0.55												YMax	0.421												YMax	0.402										YMax	0.3258
95% CI	0.534 - 0.566												95% CI	0.398 - 0.443												95% CI	0.388 - 0.418										95% CI	0.312 - 0.340
													P value	<0.0001	***	Extra sum-of-squares F test compared to Stbm-EGFP																					P value	<0.0001	***	Extra sum-of-squares F test compared to StbmS[All]A-EGFP
[truncated: 3 more columns]

## Sheet: Figure 5B FRAP data
Figure 5 source data
Figure 5B Normalised hub-and-spoke FRAP data
Stbm-EGFP													UAS-dco; Stbm-EGFP													StbmS[All]E-EGFP
Time (sec)	Wing 1	Wing 2	Wing 3	Wing 4	Wing 5	Wing 6	Wing 7	Wing 8	Wing 9	Wing 10	Wing 11		Time (sec)	Wing 1	Wing 2	Wing 3	Wing 4	Wing 5	Wing 6	Wing 7	Wing 8	Wing 9	Wing 10	Wing 11		Time (sec)	Wing 1	Wing 2	Wing 3	Wing 4	Wing 5	Wing 6	Wing 7	Wing 8	Wing 9	Wing 10	Wing 11
0	0	0	0	0	0	0	0	0	0	0	0		0	0	0	0	0	0	0	0	0	0	0	0		0	0	0	0	0	0	0	0	0	0	0	0
5	0.072	0.105	0.0883333	0.1575	0.09	0.0916667	0.14	0.13	0.113333	0.116	0.0916667		5	0.055	0.13	0.095	0.0825	0.118	0.1325	0.148333	0.115	0.0983333	0.126667	0.134		5	0.012	0.0716667	0.06	0.0983333	0.0816667	0.0683333	0.0825	0.0783333	0.0733333	0.114	0.0766667
10	0.142	0.118333	0.14	0.185	0.095	0.106667	0.132	0.151667	0.116667	0.136	0.108333		10	0.0983333	0.185	0.148333	0.115	0.148	0.155	0.203333	0.161667	0.115	0.14	0.182		10	0.056	0.118333	0.06	0.0966667	0.123333	0.128333	0.07	0.0933333	0.12	0.15	0.125
15	0.124	0.138333	0.136667	0.2325	0.186667	0.146667	0.168	0.178333	0.151667	0.132	0.136667		15	0.181667	0.226667	0.19	0.1675	0.168	0.285	0.278333	0.206667	0.146667	0.178333	0.152		15	0.096	0.151667	0.105	0.123333	0.163333	0.08	0.085	0.136667	0.15	0.152	0.16
20	0.168	0.158333	0.193333	0.1525	0.18	0.136667	0.206	0.17	0.151667	0.162	0.18		20	0.181667	0.28	0.208333	0.1925	0.174	0.2275	0.238333	0.271667	0.193333	0.216667	0.25		20	0.124	0.145	0.145	0.128333	0.178333	0.145	0.0725	0.113333	0.188333	0.17	0.165
25	0.21	0.155	0.175	0.1375	0.183333	0.171667	0.212	0.23	0.193333	0.162	0.255		25	0.225	0.286667	0.248333	0.2175	0.206	0.2275	0.321667	0.343333	0.206667	0.263333	0.214		25	0.088	0.181667	0.15	0.166667	0.15	0.155	0.07	0.095	0.201667	0.136	0.198333
35	0.212	0.188333	0.2	0.22	0.185	0.18	0.204	0.24	0.201667	0.238	0.246667		35	0.255	0.311667	0.353333	0.2475	0.25	0.345	0.303333	0.348333	0.236667	0.29	0.196		35	0.134	0.243333	0.18	0.175	0.296667	0.208333	0.0975	0.175	0.231667	0.2	0.236667
45	0.23	0.223333	0.25	0.32	0.17	0.221667	0.23	0.258333	0.25	0.266	0.283333		45	0.298333	0.306667	0.366667	0.3125	0.358	0.335	0.375	0.363333	0.235	0.291667	0.238		45	0.196	0.24	0.205	0.213333	0.24	0.275	0.08	0.195	0.261667	0.082	0.255
55	0.232	0.218333	0.258333	0.24	0.158333	0.263333	0.218	0.288333	0.243333	0.254	0.27		55	0.398333	0.366667	0.333333	0.3225	0.386	0.435	0.398333	0.366667	0.316667	0.375	0.22		55	0.16	0.225	0.2225	0.22	0.221667	0.238333	0.1825	0.185	0.253333	0.15	0.311667
65	0.26	0.27	0.283333	0.265	0.216667	0.24	0.242	0.311667	0.283333	0.304	0.288333		65	0.411667	0.376667	0.355	0.3025	0.384	0.39	0.415	0.431667	0.378333	0.406667	0.292		65	0.224	0.256667	0.215	0.175	0.305	0.251667	0.1475	0.178333	0.28	0.168	0.336667
75	0.264	0.305	0.291667	0.2625	0.216667	0.271667	0.248	0.303333	0.301667	0.386	0.275		75	0.565	0.478333	0.378333	0.35	0.398	0.4925	0.411667	0.42	0.41	0.378333	0.318		75	0.272	0.318333	0.2225	0.265	0.366667	0.256667	0.1775	0.246667	0.281667	0.296	0.383333
85	0.222	0.31	0.386667	0.27	0.238333	0.283333	0.218	0.288333	0.281667	0.378	0.32		85	0.545	0.426667	0.358333	0.3925	0.454	0.4325	0.426667	0.416667	0.465	0.431667	0.312		85	0.254	0.295	0.2075	0.185	0.333333	0.31	0.165	0.256667	0.311667	0.27	0.338333
95	0.21	0.333333	0.385	0.3175	0.221667	0.303333	0.28	0.323333	0.306667	0.408	0.31		95	0.373333	0.538333	0.408333	0.405	0.54	0.3575	0.506667	0.455	0.458333	0.461667	0.39		95	0.226	0.328333	0.2525	0.23	0.313333	0.306667	0.1675	0.233333	0.308333	0.228	0.423333
105	0.254	0.376667	0.415	0.3575	0.293333	0.31	0.284	0.346667	0.326667	0.414	0.331667		105	0.411667	0.461667	0.446667	0.38	0.442	0.4825	0.465	0.516667	0.536667	0.538333	0.452		105	0.254	0.313333	0.305	0.251667	0.333333	0.305	0.26	0.3	0.306667	0.236	0.44
115	0.242	0.37	0.443333	0.3725	0.288333	0.255	0.31	0.373333	0.336667	0.41	0.313333		115	0.55	0.551667	0.426667	0.37	0.496	0.4425	0.423333	0.498333	0.51	0.495	0.494		115	0.19	0.323333	0.3075	0.301667	0.395	0.275	0.19	0.301667	0.36	0.272	0.463333
125	0.26	0.431667	0.458333	0.425	0.35	0.308333	0.35	0.373333	0.291667	0.494	0.316667		125	0.398333	0.545	0.433333	0.4175	0.488	0.3725	0.551667	0.525	0.5	0.62	0.444		125	0.208	0.343333	0.3	0.216667	0.401667	0.283333	0.235	0.311667	0.29	0.33	0.433333
140	0.284	0.438333	0.458333	0.4025	0.348333	0.271667	0.256	0.335	0.26	0.554	0.286667		140	0.566667	0.556667	0.486667	0.435	0.564	0.4475	0.58	0.58	0.535	0.656667	0.42		140	0.284	0.411667	0.33	0.161667	0.415	0.273333	0.29	0.315	0.371667	0.336	0.416667
155	0.276	0.358333	0.518333	0.4125	0.371667	0.311667	0.314	0.396667	0.323333	0.514	0.351667		155	0.553333	0.571667	0.433333	0.4475	0.574	0.4575	0.548333	0.635	0.536667	0.685	0.452		155	0.25	0.38	0.3575	0.255	0.46	0.308333	0.28	0.355	0.351667	0.418	0.428333
170	0.336	0.37	0.526667	0.4475	0.395	0.316667	0.336	0.391667	0.311667	0.488	0.341667		170	0.45	0.55	0.46	0.445	0.682	0.5875	0.558333	0.66	0.545	0.68	0.492		170	0.23	0.458333	0.36	0.236667	0.423333	0.323333	0.2925	0.388333	0.37	0.472	0.481667
185	0.31	0.446667	0.525	0.4475	0.41	0.271667	0.32	0.431667	0.316667	0.506	0.345		185	0.496667	0.525	0.445	0.4275	0.51	0.5525	0.528333	0.625	0.581667	0.643333	0.492		185	0.314	0.446667	0.3525	0.273333	0.436667	0.303333	0.3325	0.465	0.385	0.504	0.545
200	0.274	0.443333	0.483333	0.5825	0.366667	0.301667	0.308	0.448333	0.371667	0.458	0.371667		200	0.55	0.576667	0.518333	0.4875	0.644	0.49	0.55	0.69	0.605	0.698333	0.52		200	0.344	0.48	0.425	0.231667	0.405	0.358333	0.3325	0.473333	0.468333	0.53	0.615
215	0.364	0.476667	0.476667	0.4725	0.376667	0.29	0.316	0.421667	0.361667	0.52	0.365		215	0.533333	0.621667	0.461667	0.525	0.626	0.56	0.666667	0.713333	0.615	0.666667	0.54		215	0.316	0.52	0.46	0.286667	0.458333	0.313333	0.36	0.475	0.448333	0.534	0.635
230	0.404	0.448333	0.461667	0.57	0.436667	0.321667	0.38	0.471667	0.351667	0.444	0.395		230	0.645	0.61	0.5	0.555	0.616	0.59	0.665	0.778333	0.658333	0.683333	0.522		230	0.206	0.525	0.47	0.358333	0.41	0.385	0.3625	0.513333	0.526667	0.536	0.656667
245	0.502	0.481667	0.49	0.525	0.488333	0.315	0.4	0.466667	0.368333	0.452	0.468333		245	0.655	0.598333	0.48	0.5225	0.636	0.535	0.598333	0.703333	0.648333	0.616667	0.546		245	0.286	0.548333	0.485	0.393333	0.455	0.391667	0.3075	0.491667	0.553333	0.332	0.688333
260	0.418	0.413333	0.563333	0.3825	0.503333	0.34	0.452	0.438333	0.495	0.494	0.45		260	0.516667	0.63	0.47	0.485	0.666	0.74	0.663333	0.676667	0.673333	0.618333	0.726		260	0.292	0.546667	0.4925	0.385	0.448333	0.366667	0.3	0.511667	0.603333	0.526	0.663333
275	0.47	0.453333	0.575	0.3925	0.52	0.421667	0.4	0.478333	0.538333	0.606	0.533333		275	0.671667	0.648333	0.501667	0.5225	0.652	0.5875	0.681667	0.735	0.721667	0.633333	0.732		275	0.308	0.561667	0.465	0.315	0.52	0.406667	0.345	0.508333	0.533333	0.354	0.726667
290	0.458	0.436667	0.528333	0.475	0.466667	0.511667	0.406	0.486667	0.46	0.716	0.473333		290	0.623333	0.623333	0.586667	0.5525	0.656	0.7	0.626667	0.671667	0.671667	0.615	0.684		290	0.37	0.548333	0.5075	0.35	0.466667	0.395	0.295	0.483333	0.521667	0.41	0.781667
305	0.452	0.525	0.575	0.495	0.421667	0.455	0.478	0.493333	0.533333	0.616	0.45		305	0.61	0.66	0.601667	0.585	0.658	0.665	0.636667	0.728333	0.588333	0.791667	0.726		305	0.382	0.551667	0.495	0.316667	0.435	0.43	0.26	0.49	0.546667	0.376	0.721667
320	0.5	0.496667	0.571667	0.445	0.52	0.41	0.416	0.531667	0.51	0.658	0.458333		320	0.623333	0.641667	0.591667	0.5325	0.73	0.6375	0.651667	0.746667	0.623333	0.72	0.704		320	0.44	0.618333	0.5175	0.313333	0.478333	0.41	0.295	0.558333	0.531667	0.386	0.706667
335	0.474	0.505	0.565	0.4425	0.55	0.441667	0.47	0.59	0.461667	0.614	0.501667		335	0.606667	0.631667	0.591667	0.57	0.724	0.7275	0.633333	0.823333	0.653333	0.731667	0.692		335	0.574	0.513333	0.5175	0.33	0.548333	0.4	0.4275	0.55	0.488333	0.468	0.706667
350	0.448	0.558333	0.573333	0.4825	0.465	0.44	0.506	0.553333	0.493333	0.64	0.5		350	0.691667	0.586667	0.541667	0.5075	0.828	0.65	0.623333	0.731667	0.66	0.726667	0.666		350	0.694	0.568333	0.565	0.338333	0.561667	0.42	0.3725	0.553333	0.555	0.558	0.761667
365	0.508	0.56	0.54	0.5325	0.47	0.433333	0.382	0.638333	0.483333	0.572	0.526667		365	0.745	0.608333	0.565	0.5875	0.836	0.7025	0.661667	0.735	0.661667	0.695	0.72		365	0.778	0.59	0.54	0.41	0.521667	0.461667	0.4575	0.52	0.615	0.616	0.843333
380	0.552	0.628333	0.545	0.5875	0.488333	0.365	0.446	0.691667	0.508333	0.576	0.605		380	0.668333	0.62	0.598333	0.565	0.83	0.69	0.708333	0.79	0.616667	0.825	0.778		380	0.802	0.638333	0.5	0.425	0.543333	0.478333	0.385	0.563333	0.591667	0.63	0.833333
395	0.528	0.61	0.538333	0.6175	0.461667	0.363333	0.462	0.696667	0.556667	0.486	0.583333		395	0.645	0.611667	0.576667	0.6375	0.818	0.7125	0.616667	0.835	0.656667	0.745	0.78		395	0.84	0.7	0.54	0.408333	0.551667	0.448333	0.49	0.548333	0.723333	0.59	0.925
410	0.422	0.631667	0.52	0.6925	0.485	0.393333	0.478	0.726667	0.545	0.59	0.651667		410	0.705	0.64	0.663333	0.635	0.842	0.6175	0.693333	0.738333	0.663333	0.778333	0.628		410	0.774	0.653333	0.545	0.423333	0.515	0.403333	0.495	0.526667	0.661667	0.464	0.816667
425	0.576	0.576667	0.61	0.6575	0.511667	0.39	0.434	0.67	0.488333	0.588	0.62		425	0.728333	0.608333	0.633333	0.7	0.822	0.63	0.711667	0.806667	0.656667	0.793333	0.754		425	0.664	0.751667	0.6075	0.466667	0.578333	0.418333	0.52	0.538333	0.683333	0.534	0.795
440	0.52	0.535	0.528333	0.6975	0.48	0.455	0.48	0.728333	0.475	0.688	0.625		440	0.603333	0.661667	0.561667	0.6925	0.898	0.715	0.698333	0.78	0.67	0.843333	0.704		440	0.562	0.676667	0.5775	0.491667	0.69	0.498333	0.5275	0.673333	0.641667	0.588	0.693333
455	0.534	0.518333	0.59	0.6375	0.545	0.385	0.474	0.716667	0.501667	0.712	0.64		455	0.691667	0.643333	0.565	0.715	0.836	0.645	0.713333	0.836667	0.698333	0.85	0.758		455	0.62	0.69	0.605	0.53	0.598333	0.443333	0.5825	0.591667	0.701667	0.612	0.726667
470	0.544	0.553333	0.556667	0.7275	0.551667	0.395	0.514	0.65	0.55	0.706	0.6		470	0.658333	0.616667	0.6	0.71	0.896	0.8075	0.723333	0.823333		0.801667	0.788		470	0.482	0.688333	0.6225	0.561667	0.661667	0.466667	0.51	0.585	0.713333	0.624	0.808333
485	0.63	0.51	0.553333	0.69	0.63	0.423333	0.558	0.613333	0.525	0.586	0.668333		485	0.508333	0.711667	0.575	0.7225	0.98	0.745	0.745	0.868333		0.83	0.774		485	0.444	0.658333	0.6	0.541667	0.625	0.478333	0.52	0.575	0.721667	0.668	0.75
500	0.644	0.57	0.571667	0.6975	0.591667	0.468333	0.51	0.64	0.576667	0.676	0.77		500	0.611667	0.771667	0.651667	0.8125	0.776	0.705	0.76	0.93		0.916667	0.828		500	0.428	0.646667	0.67	0.53	0.606667	0.525	0.5625	0.571667	0.673333	0.61	0.748333
YMax	0.55												YMax	0.69												YMax	0.617
95% CI	0.534 - 0.566												95% CI	0.677 - 0.704												95% CI	0.587 - 0.647
													P value	<0.0001	***	Extra sum-of-squares F test compared to Stbm-EGFP										P value	0.0001	***	Extra sum-of-squares F test compared to Stbm-EGFP

## Sheet: Figure 5C FRAP data
Figure 5 source data
Figure 5C Normalised hub-and-spoke FRAP data
dsh; Stbm-EGFP														dsh; Stbm-EGFP; dcoK38R
Time (sec)	Wing 1	Wing 2	Wing 3	Wing 4	Wing 5	Wing 6	Wing 7	Wing 8	Wing 9	Wing 10	Wing 11	Wing 12		Time (sec)	Wing 1	Wing 2	Wing 3	Wing 4	Wing 5	Wing 6	Wing 7	Wing 8	Wing 9	Wing 10
0	0	0	0	0	0	0	0	0	0	0	0	0		0	0	0	0	0	0	0	0	0	0	0
5	0.035	0.055	0.0833333	0.08	0.084	0.09	0.0583333	0.0683333	0.0883333	0.05	0.0425	0.0466667		5	0.0516667	0.032	0.116	0.015	0.04	0.08	0.025	0.03	0.014	0.0366667
10	0.0975	0.0566667	0.108333	0.0933333	0.106	0.164	0.11	0.123333	0.131667	0.04	0.03	0.0883333		10	0.0816667	0.046	0.17	0.0416667	0.094	0.106667	0.0316667	0.04	0.036	0.04
15	0.06	0.0683333	0.12	0.065	0.15	0.094	0.1	0.128333	0.135	0.0816667	0.095	0.085		15	0.0816667	0.076	0.19	0.055	0.044	0.146667	0.0533333	0.07	0.062	0.06
20	0.1625	0.08	0.13	0.08	0.18	0.152	0.126667	0.176667	0.163333	0.113333	0.125	0.09		20	0.0733333	0.046	0.212	0.055	0.068	0.123333	0.0533333	0.07	0.032	0.0766667
25	0.13	0.11	0.165	0.15	0.184	0.17	0.155	0.181667	0.121667	0.115	0.14	0.0916667		25	0.105	0.066	0.146	0.095	0.128	0.163333	0.05	0.07	0.046	0.0733333
35	0.255	0.11	0.143333	0.14	0.274	0.216	0.163333	0.213333	0.196667	0.161667	0.2125	0.0933333		35	0.165	0.092	0.184	0.105	0.114	0.19	0.06	0.12	0.07	0.12
45	0.32	0.113333	0.176667	0.168333	0.282	0.182	0.183333	0.208333	0.238333	0.216667	0.1025	0.111667		45	0.17	0.112	0.192	0.12	0.15	0.15	0.105	0.134	0.092	0.126667
55	0.3025	0.13	0.181667	0.203333	0.388	0.242	0.156667	0.241667	0.323333	0.27	0.175	0.115		55	0.165	0.116	0.238	0.14	0.176	0.253333	0.1	0.132	0.12	0.186667
65	0.22	0.108333	0.186667	0.29	0.336	0.222	0.19	0.216667	0.225	0.283333	0.21	0.103333		65	0.175	0.19	0.22	0.176667	0.202	0.24	0.106667	0.142	0.102	0.156667
75	0.235	0.115	0.165	0.25	0.358	0.316	0.213333	0.263333	0.286667	0.371667	0.2625	0.158333		75	0.22	0.154	0.208	0.126667	0.238	0.2	0.105	0.192	0.124	0.173333
85	0.32	0.16	0.155	0.293333	0.364	0.364	0.256667	0.255	0.201667	0.345	0.2	0.166667		85	0.236667	0.182	0.244	0.203333	0.254	0.19	0.09	0.168	0.112	0.24
95	0.2825	0.185	0.158333	0.315	0.452	0.418	0.256667	0.325	0.23	0.406667	0.29	0.175		95	0.221667	0.168	0.258	0.201667	0.236	0.25	0.11	0.17	0.146	0.236667
105	0.3075	0.208333	0.205	0.34	0.51	0.308	0.288333	0.286667	0.238333	0.415	0.29	0.201667		105	0.211667	0.178	0.288	0.225	0.334	0.253333	0.121667	0.196	0.162	0.146667
115	0.4425	0.188333	0.213333	0.32	0.532	0.374	0.326667	0.361667	0.283333	0.368333	0.36	0.243333		115	0.268333	0.17	0.228	0.208333	0.324	0.276667	0.136667	0.234	0.18	0.203333
125	0.345	0.2	0.226667	0.318333	0.568	0.31	0.336667	0.305	0.331667	0.406667	0.3275	0.231667		125	0.24	0.184	0.236	0.208333	0.34	0.303333	0.14	0.214	0.19	0.213333
140	0.41	0.198333	0.275	0.378333	0.622	0.372	0.306667	0.351667	0.391667	0.543333	0.2925	0.266667		140	0.206667	0.206	0.198	0.2	0.33	0.32	0.193333	0.204	0.212	0.28
155	0.4075	0.226667	0.333333	0.365	0.672	0.416	0.306667	0.381667	0.293333	0.436667	0.2725	0.31		155	0.263333	0.204	0.126	0.23	0.338	0.42	0.178333	0.214	0.204	0.27
170	0.395	0.258333	0.328333	0.43	0.66	0.416	0.345	0.396667	0.335	0.486667	0.29	0.363333		170	0.261667	0.27	0.222	0.223333	0.408	0.383333	0.19	0.238	0.204	0.26
185	0.5175	0.285	0.396667	0.363333	0.62	0.482	0.338333	0.368333	0.38	0.488333	0.4375	0.376667		185	0.28	0.268	0.326	0.196667	0.442	0.3	0.218333	0.308	0.212	0.246667
200	0.62	0.318333	0.383333	0.366667	0.702	0.358	0.403333	0.401667	0.38	0.515	0.4325	0.35		200	0.271667	0.334	0.25	0.253333	0.356	0.22	0.25	0.296	0.268	0.226667
215	0.5225	0.341667	0.391667	0.328333	0.654	0.518	0.383333	0.446667	0.448333	0.508333	0.3825	0.388333		215	0.29	0.314	0.356	0.181667	0.36	0.303333	0.233333	0.272	0.292	0.253333
230	0.595	0.358333	0.403333	0.37	0.684	0.544	0.441667	0.586667	0.321667	0.538333	0.4375	0.378333		230	0.321667	0.308	0.26	0.233333	0.342	0.346667	0.235	0.264	0.306	0.263333
245	0.6275	0.371667	0.398333	0.371667	0.616	0.556	0.451667	0.523333	0.32	0.526667	0.465	0.391667		245	0.308333	0.294	0.278	0.266667	0.37	0.476667	0.216667	0.27	0.298	0.26
260	0.4475	0.365	0.355	0.42	0.6	0.572	0.393333	0.5	0.37	0.505	0.54	0.4		260	0.338333	0.352	0.422	0.298333	0.392	0.476667	0.236667	0.306	0.334	0.293333
275	0.43	0.37	0.42	0.355	0.66	0.636	0.405	0.6	0.398333	0.591667	0.5575	0.39		275	0.381667	0.376	0.312	0.275	0.436	0.45	0.271667	0.354	0.378	0.246667
290	0.5575	0.38	0.365	0.371667	0.564	0.604	0.378333	0.581667	0.375	0.555	0.6375	0.37		290	0.341667	0.388	0.334	0.246667	0.43	0.503333	0.281667	0.362	0.358	0.27
305	0.4425	0.423333	0.401667	0.483333	0.584	0.764	0.426667	0.47	0.32	0.605	0.5225	0.358333		305	0.365	0.428	0.322	0.235	0.544	0.463333	0.275	0.406	0.43	0.29
320	0.5675	0.405	0.42	0.42	0.576	0.726	0.448333	0.475	0.403333	0.575	0.565	0.375		320	0.368333	0.42	0.37	0.361667	0.474	0.496667	0.271667	0.334	0.418	0.32
335	0.705	0.47	0.551667	0.478333	0.606	0.59	0.533333	0.475	0.421667	0.606667	0.5475	0.438333		335	0.368333	0.43	0.386	0.356667	0.514	0.483333	0.323333	0.366	0.378	0.263333
350	0.59	0.423333	0.543333	0.468333	0.572	0.574	0.476667	0.483333	0.391667	0.6	0.57	0.471667		350	0.398333	0.398	0.386	0.388333	0.574	0.416667	0.271667	0.364	0.402	0.36
365	0.5675	0.42	0.476667	0.485	0.48	0.552	0.508333	0.496667	0.46	0.783333	0.545	0.471667		365	0.391667	0.43	0.422	0.321667	0.63	0.546667	0.3	0.34	0.408	0.356667
380	0.505	0.465	0.605	0.58	0.486	0.628	0.496667	0.541667	0.456667	0.703333	0.48	0.495		380	0.385	0.39	0.468	0.316667	0.444	0.6	0.295	0.368	0.416	0.353333
395	0.575	0.46	0.521667	0.55	0.476	0.626	0.505	0.446667	0.475	0.66	0.6425	0.48		395	0.383333	0.418	0.47	0.365	0.498	0.563333	0.301667	0.368	0.446	0.38
410	0.5925	0.431667	0.531667	0.616667	0.528	0.568	0.491667	0.523333	0.501667	0.621667	0.695	0.52		410	0.398333	0.46	0.374	0.325	0.534	0.646667	0.325	0.358	0.432	0.35
425	0.46	0.438333	0.508333	0.508333	0.524	0.582	0.486667	0.49	0.513333	0.653333	0.7225	0.461667		425	0.455	0.47	0.352	0.316667	0.536	0.546667	0.345	0.366	0.412	0.393333
440	0.565	0.503333	0.476667	0.571667	0.534	0.624	0.473333	0.553333	0.581667	0.59	0.57	0.463333		440	0.445	0.52	0.282	0.313333	0.506	0.563333	0.346667	0.368	0.426	0.363333
455	0.535	0.455	0.586667	0.528333	0.528	0.658	0.495	0.513333	0.621667	0.641667	0.6525	0.471667		455	0.443333	0.44	0.36	0.405	0.442	0.476667	0.37	0.358	0.434	0.326667
470	0.585	0.441667	0.533333	0.56	0.53	0.708	0.571667	0.493333	0.57	0.698333	0.8875	0.525		470	0.455	0.48	0.38	0.33	0.414	0.42	0.328333	0.386	0.376	0.363333
485	0.625	0.44	0.536667	0.596667	0.724	0.63	0.61	0.486667	0.616667	0.735	0.725	0.543333		485	0.465	0.506	0.34	0.398333	0.44	0.453333	0.355	0.395	0.44	0.386667
500	-0.1125	0.446667	0.521667	0.566667	0.644	1.424	0.573333	0.445	0.498	0.596667	0.755	0.578333		500	0.44	0.546	0.34	0.426667	0.426	0.54	0.376667	0.425	0.45	0.32
YMax	0.5653													YMax	0.4414
95% CI	0.546 - 0.585													95% CI	0.419 - 0.464
														P value	<0.0001	***	Extra sum-of-squares F test compared to dsh; Stbm-EGFP
