# Supplementary material for: Reciprocal action of Casein Kinase Iε on core planar polarity proteins regulates clustering and asymmetric localisation
Source: eLife. 2019 May 15;8:e45107. doi: 10.7554/eLife.45107 (PMC6542583; doi:10.7554/eLife.45107)
Supplement: Figure 6—source data 1. [file elife-45107-fig6-data1.xlsx]

## Sheet: Figure 6 Intensities
Figure 6 Source Data
Figure 6B	Hub-and-spoke FRAP					Figure 6D	Hub-and-spoke FRAP			Figure 6G	Boundary FRAP
YMax	Stbm-EGFP	Stbm-EGFP; fz	Stbm-EGFP; pk	Stbm-EGFP; dsh		YMax	Stbm-EGFP	Stbm-EGFP; UAS-pk		YMax	Stbm-EGFP : stbm	Stbm-EGFP : pk stbm	Stbm-EGFP pk : stbm	Stbm-EGFP pk : pk stbm
	0.5891	0.7923	1.016	0.5258			0.6931	0.3656			0.3673	0.3372	0.7629	0.7228
	0.5474	0.8399	0.6645	0.5376			0.6036	0.2598			0.2443	0.2804	0.6261	0.6794
	0.558	0.8905	0.8416	0.6057			0.4614	0.2556			0.2297	0.2883	0.6903	0.6264
	0.6203	0.5619	0.7539	0.542			0.6975	0.3677			0.2656	0.2146	0.4462	0.5077
	0.5436	0.5912	0.6906	0.5954			0.4359	0.3723			0.1778	0.2491	0.4092	0.434
	0.3969	0.5713	0.7039	0.8114			0.5143	0.4145			0.2214	0.2232	0.5069	0.4226
	0.4666	0.8193	0.7769	0.5374			0.6257	0.2256			0.3083	0.3369	0.5408	0.6808
	0.676	1.055	0.5356	0.5139			0.6617	0.4421			0.2319	0.4454	0.6379	0.62
	0.5168	0.8533	0.8363	0.5027			0.569				0.348	0.1245	0.6507	0.4694
	0.6167		0.7203	0.6622							0.4641	0.3158	0.3684	0.4218
	0.6517			0.8769									0.5766
				0.5799									0.5662
Total amount	Stbm-EGFP	Stbm-EGFP; fz	Stbm-EGFP; pk	Stbm-EGFP; dsh		Total amount	Stbm-EGFP	Stbm-EGFP; UAS-pk		Total amount	Stbm-EGFP : stbm	Stbm-EGFP : pk stbm	Stbm-EGFP pk : stbm	Stbm-EGFP pk : pk stbm
	1.04996	1.11674	1.30586	0.671322			1.16703	2.67408			0.865498	0.773295	0.599587	0.420291
	1.34057	0.965634	0.752629	0.997336			0.927119	1.28147			1.2102	0.886404	1.14046	0.466556
	1.10227	0.825637	0.854403	0.530794			0.714501	2.1523			1.05788	0.911259	0.577287	0.839658
	0.62387	0.788142	0.832928	0.878164			0.934791	2.50002			1.44727	1.5172	0.891472	0.604868
	0.800938	1.19801	0.920464	0.428789			1.32166	1.64381			1.09133	1.20944	0.745912	0.707763
	1.12156	0.923391	0.800109	0.599979			1.32028	2.03643			1.29471	1.30425	0.771153	0.54937
	1.08468	0.805502	0.78458	0.782393			0.773182	1.61282			1.006	0.883353	0.686008	0.574275
	0.928118	1.03321	0.819532	0.799787			0.868937	2.07865			0.673651	0.912919	0.52031	0.46316
	0.768379	0.902054	0.817865	0.616013			0.972502				0.446381	0.680228	0.611136	0.927809
	0.895404		0.794482	0.610769							0.907085	1.02014	1.06995	0.860192
	1.28424			0.54358									0.680913
				0.996975									0.585091
AVERAGE	1	0.950924	0.868285	0.704658		AVERAGE	1	1.99745		AVERAGE	1	1.00985	0.73994	0.641394
95% CI	0.852 - 1.146	0.843 - 1.061	0.751 - 0.983	0.587 - 0.823		95% CI	0.827 - 1.170	1.605 - 2.387		95% CI	0.791 - 1.211	0.824 - 1.194	0.615 - 0.867	0.510 - 0.772
P value	-	0.893	0.244	0.0012		P value	-	<0.0001		P value	-	1	0.065	0.008	Compared to Stbm-EGFP : stbm
	-	ns	ns	**			-	***			-	-	0.052	0.007	Compared to Stbm-EGFP : pk stbm
	ANOVA with Dunnett's multiple comparisons test						unpaired t test				-	-	-	0.764	Compared to Stbm-EGFP pk : stbm
	compared to Stbm-EGFP						compared to Stbm-EGFP				ANOVA with Tukey's multiple comparisons test
Stable amount	Stbm-EGFP	Stbm-EGFP; fz	Stbm-EGFP; pk	Stbm-EGFP; dsh		Stable amount	Stbm-EGFP	Stbm-EGFP; UAS-pk		Stable amount	Stbm-EGFP : stbm	Stbm-EGFP : pk stbm	Stbm-EGFP pk : stbm	Stbm-EGFP pk : pk stbm
	0.43143	0.231948	-0.0208937	0.318341			0.358161	1.69644			0.547601	0.51254	0.142162	0.116505
	0.606742	0.154598	0.252507	0.461168			0.36751	0.948546			0.914549	0.637856	0.426417	0.149578
	0.487203	0.0904072	0.135337	0.209292			0.38483	1.60218			0.814888	0.648543	0.178786	0.313696
	0.236883	0.345285	0.204984	0.402199			0.282774	1.58076			1.06287	1.19161	0.493697	0.297776
	0.365548	0.489745	0.284792	0.173488			0.745548	1.03182			0.897288	0.908166	0.440685	0.400594
	0.676416	0.395858	0.236912	0.113156			0.64126	1.19233			1.00806	1.01314	0.380256	0.317206
	0.578568	0.145554	0.17504	0.361935			0.289402	1.24897			0.69585	0.585751	0.315015	0.183309
	0.30071	-0.0568265	0.380591	0.388776			0.293961	1.15968			0.517431	0.506305	0.188404	0.176001
	0.371281	0.132331	0.133885	0.306343			0.419148				0.29104	0.59554	0.21347	0.492296
	0.343208		0.222216	0.206318							0.486107	0.697977	0.675779	0.497363
	0.447302			0.0669147									0.288298
				0.418829									0.253813
AVERAGE	0.440481	0.214322	0.200537	0.285563		AVERAGE	0.420288	1.30759		AVERAGE	0.723569	0.729743	0.333065	0.294432
95% CI	0.350 - 0.534	0.083 - 0.346	0.124 - 0.276	0.204 - 0.368		95% CI	0.293 - 0.547	1.072 - 1.543		95% CI	0.542 - 0.906	0.567 - 0.895	0.233 - 0.434	0.197 - 0.393
P value	-	0.002	0.0007	0.025		P value	-	<0.0001		P value	-	1	0.0003	0.0001	Compared to Stbm-EGFP : stbm
	-	**	***	*			-	***			-	-	0.0002	0.0001	Compared to Stbm-EGFP : pk stbm
	ANOVA with Dunnett's multiple comparisons test						unpaired t test				-	-	-	0.969	Compared to Stbm-EGFP pk : stbm
	compared to Stbm-EGFP						compared to Stbm-EGFP				ANOVA with Tukey's multiple comparisons test
Unstable amount	Stbm-EGFP	Stbm-EGFP; fz	Stbm-EGFP; pk	Stbm-EGFP; dsh		Unstable amount	Stbm-EGFP	Stbm-EGFP; UAS-pk		Unstable amount	Stbm-EGFP : stbm	Stbm-EGFP : pk stbm	Stbm-EGFP pk : stbm	Stbm-EGFP pk : pk stbm
	0.618534	0.884797	1.32675	0.352981			0.808867	0.977645			0.317897	0.260755	0.457425	0.303786
	0.733828	0.811036	0.500122	0.536168			0.559609	0.332927			0.295652	0.248548	0.714041	0.316978
	0.615066	0.73523	0.719065	0.321502			0.329671	0.550129			0.242996	0.262716	0.398501	0.525962
	0.386986	0.442857	0.627944	0.475965			0.652017	0.919256			0.384394	0.325592	0.397775	0.307091
	0.43539	0.708261	0.635673	0.255301			0.576111	0.611991			0.194038	0.301271	0.305227	0.307169
	0.445149	0.527533	0.563197	0.486823			0.67902	0.844099			0.286649	0.291109	0.390898	0.232164
	0.506111	0.659948	0.60954	0.420458			0.48378	0.363852			0.31015	0.297602	0.370993	0.390967
	0.627408	1.09003	0.438941	0.41101			0.574976	0.918971			0.15622	0.406614	0.331906	0.287159
	0.397098	0.769722	0.683981	0.30967			0.553354				0.15534	0.0846884	0.397666	0.435514
	0.552195		0.572265	0.404451							0.420978	0.322159	0.394169	0.362829
	0.836942			0.476665									0.392614
				0.578146									0.331279
AVERAGE	0.559519	0.736602	0.667748	0.419095		AVERAGE	0.579712	0.689859		AVERAGE	0.276431	0.280105	0.406875	0.346962
95% CI	0.466 - 0.658	0.591 - 0.883	0.492 - 0.845	0.358 - 0.482		95% CI	0.477 - 0.681	0.471 - 0.907		95% CI	0.214 - 0.341	0.220 - 0.240	0.341 - 0.473	0.286 - 0.410
P value	-	0.079	0.373	0.141		P value	-	0.512		P value	-	1	0.21	0.74	Compared to Stbm-EGFP : stbm
	-	ns	ns	ns			-	ns			-	-	0.233	0.77	Compared to Stbm-EGFP : pk stbm
	ANOVA with Dunnett's multiple comparisons test						unpaired t test				-	-	-	0.804	Compared to Stbm-EGFP pk : stbm
	compared to Stbm-EGFP						compared to Stbm-EGFP				ANOVA with Tukey's multiple comparisons test

## Sheet: Figure 6B FRAP
Figure 6 source data
Figure 6B Normalised hub-and-spoke FRAP data
Stbm-EGFP													Stbm-EGFP; fz											Stbm-EGFP; pk												Stbm-EGFP; dsh
Time (sec)	Wing 1	Wing 2	Wing 3	Wing 4	Wing 5	Wing 6	Wing 7	Wing 8	Wing 9	Wing 10	Wing 11		Time (sec)	Wing 1	Wing 2	Wing 3	Wing 4	Wing 5	Wing 6	Wing 7	Wing 8	Wing 9		Time (sec)	Wing 1	Wing 2	Wing 3	Wing 4	Wing 5	Wing 6	Wing 7	Wing 8	Wing 9	Wing 10		Time (sec)	Wing 1	Wing 2	Wing 3	Wing 4	Wing 5	Wing 6	Wing 7	Wing 8	Wing 9	Wing 10	Wing 11	Wing 12
0	0	0	0	0	0	0	0	0	0	0	0		0	0	0	0	0	0	0	0	0	0		0	0	0	0	0	0	0	0	0	0	0		0	0	0	0	0	0	0	0	0	0	0	0	0
5	0.072	0.105	0.0883333	0.1575	0.09	0.0916667	0.14	0.13	0.113333	0.116	0.0916667		5	0.0333333	0.0933333	0.0633333	0.04	0.111667	0.115	0.118333	0.0583333	0.0983333		5	0.07	0.0933333	0.0833333	0.0833333	0.146667	0.14	0.188333	0.138333	0.21	0.101667		5	0.035	0.055	0.0833333	0.08	0.084	0.09	0.0583333	0.0683333	0.0883333	0.05	0.0425	0.0466667
10	0.142	0.118333	0.14	0.185	0.095	0.106667	0.132	0.151667	0.116667	0.136	0.108333		10	0.0933333	0.128333	0.101667	0.052	0.133333	0.125	0.0966667	0.106667	0.13		10	0.138	0.166667	0.153333	0.158333	0.215	0.153333	0.205	0.168333	0.283333	0.131667		10	0.0975	0.0566667	0.108333	0.0933333	0.106	0.164	0.11	0.123333	0.131667	0.04	0.03	0.0883333
15	0.124	0.138333	0.136667	0.2325	0.186667	0.146667	0.168	0.178333	0.151667	0.132	0.136667		15	0.11	0.131667	0.125	0.118	0.173333	0.151667	0.153333	0.12	0.143333		15	0.152	0.185	0.185	0.235	0.296667	0.195	0.235	0.236667	0.28	0.17		15	0.06	0.0683333	0.12	0.065	0.15	0.094	0.1	0.128333	0.135	0.0816667	0.095	0.085
20	0.168	0.158333	0.193333	0.1525	0.18	0.136667	0.206	0.17	0.151667	0.162	0.18		20	0.176667	0.165	0.145	0.1	0.155	0.15	0.165	0.173333	0.141667		20	0.142	0.233333	0.235	0.198333	0.345	0.235	0.285	0.196667	0.31	0.24		20	0.1625	0.08	0.13	0.08	0.18	0.152	0.126667	0.176667	0.163333	0.113333	0.125	0.09
25	0.21	0.155	0.175	0.1375	0.183333	0.171667	0.212	0.23	0.193333	0.162	0.255		25	0.211667	0.145	0.128333	0.166	0.23	0.171667	0.188333	0.145	0.21		25	0.188	0.231667	0.275	0.228333	0.39	0.275	0.393333	0.245	0.366667	0.275		25	0.13	0.11	0.165	0.15	0.184	0.17	0.155	0.181667	0.121667	0.115	0.14	0.0916667
35	0.212	0.188333	0.2	0.22	0.185	0.18	0.204	0.24	0.201667	0.238	0.246667		35	0.256667	0.193333	0.153333	0.178	0.215	0.213333	0.255	0.205	0.25		35	0.216	0.266667	0.32	0.351667	0.418333	0.378333	0.405	0.196667	0.365	0.29		35	0.255	0.11	0.143333	0.14	0.274	0.216	0.163333	0.213333	0.196667	0.161667	0.2125	0.0933333
45	0.23	0.223333	0.25	0.32	0.17	0.221667	0.23	0.258333	0.25	0.266	0.283333		45	0.378333	0.271667	0.168333	0.244	0.281667	0.221667	0.335	0.265	0.288333		45	0.274	0.351667	0.396667	0.306667	0.39	0.366667	0.456667	0.251667	0.421667	0.328333		45	0.32	0.113333	0.176667	0.168333	0.282	0.182	0.183333	0.208333	0.238333	0.216667	0.1025	0.111667
55	0.232	0.218333	0.258333	0.24	0.158333	0.263333	0.218	0.288333	0.243333	0.254	0.27		55	0.33	0.326667	0.193333	0.236	0.315	0.23	0.396667	0.323333	0.31		55	0.226	0.37	0.456667	0.356667	0.443333	0.431667	0.4	0.288333	0.425	0.388333		55	0.3025	0.13	0.181667	0.203333	0.388	0.242	0.156667	0.241667	0.323333	0.27	0.175	0.115
65	0.26	0.27	0.283333	0.265	0.216667	0.24	0.242	0.311667	0.283333	0.304	0.288333		65	0.473333	0.385	0.216667	0.29	0.315	0.245	0.39	0.373333	0.345		65	0.276	0.35	0.386667	0.366667	0.455	0.458333	0.506667	0.296667	0.538333	0.413333		65	0.22	0.108333	0.186667	0.29	0.336	0.222	0.19	0.216667	0.225	0.283333	0.21	0.103333
75	0.264	0.305	0.291667	0.2625	0.216667	0.271667	0.248	0.303333	0.301667	0.386	0.275		75	0.376667	0.393333	0.275	0.378	0.29	0.243333	0.408333	0.471667	0.326667		75	0.27	0.375	0.525	0.401667	0.436667	0.495	0.486667	0.318333	0.516667	0.426667		75	0.235	0.115	0.165	0.25	0.358	0.316	0.213333	0.263333	0.286667	0.371667	0.2625	0.158333
85	0.222	0.31	0.386667	0.27	0.238333	0.283333	0.218	0.288333	0.281667	0.378	0.32		85	0.428333	0.4	0.271667	0.374	0.321667	0.291667	0.49	0.47	0.465		85	0.324	0.416667	0.508333	0.468333	0.448333	0.44	0.495	0.341667	0.548333	0.406667		85	0.32	0.16	0.155	0.293333	0.364	0.364	0.256667	0.255	0.201667	0.345	0.2	0.166667
95	0.21	0.333333	0.385	0.3175	0.221667	0.303333	0.28	0.323333	0.306667	0.408	0.31		95	0.53	0.405	0.276667	0.4	0.393333	0.298333	0.44	0.491667	0.456667		95	0.308	0.476667	0.556667	0.355	0.528333	0.486667	0.471667	0.303333	0.55	0.378333		95	0.2825	0.185	0.158333	0.315	0.452	0.418	0.256667	0.325	0.23	0.406667	0.29	0.175
105	0.254	0.376667	0.415	0.3575	0.293333	0.31	0.284	0.346667	0.326667	0.414	0.331667		105	0.51	0.423333	0.318333	0.432	0.333333	0.271667	0.515	0.546667	0.423333		105	0.368	0.423333	0.581667	0.388333	0.51	0.565	0.553333	0.348333	0.685	0.475		105	0.3075	0.208333	0.205	0.34	0.51	0.308	0.288333	0.286667	0.238333	0.415	0.29	0.201667
115	0.242	0.37	0.443333	0.3725	0.288333	0.255	0.31	0.373333	0.336667	0.41	0.313333		115	0.643333	0.385	0.366667	0.488	0.361667	0.266667	0.496667	0.655	0.401667		115	0.384	0.411667	0.52	0.45	0.426667	0.6	0.591667	0.348333	0.736667	0.481667		115	0.4425	0.188333	0.213333	0.32	0.532	0.374	0.326667	0.361667	0.283333	0.368333	0.36	0.243333
125	0.26	0.431667	0.458333	0.425	0.35	0.308333	0.35	0.373333	0.291667	0.494	0.316667		125	0.556667	0.491667	0.325	0.39	0.423333	0.265	0.556667	0.655	0.533333		125	0.364	0.446667	0.568333	0.54	0.423333	0.523333	0.526667	0.34	0.578333	0.563333		125	0.345	0.2	0.226667	0.318333	0.568	0.31	0.336667	0.305	0.331667	0.406667	0.3275	0.231667
140	0.284	0.438333	0.458333	0.4025	0.348333	0.271667	0.256	0.335	0.26	0.554	0.286667		140	0.651667	0.468333	0.341667	0.478	0.446667	0.353333	0.476667	0.688333	0.523333		140	0.382	0.501667	0.668333	0.58	0.555	0.551667	0.641667	0.31	0.601667	0.498333		140	0.41	0.198333	0.275	0.378333	0.622	0.372	0.306667	0.351667	0.391667	0.543333	0.2925	0.266667
155	0.276	0.358333	0.518333	0.4125	0.371667	0.311667	0.314	0.396667	0.323333	0.514	0.351667		155	0.67	0.468333	0.36	0.424	0.478333	0.356667	0.486667	0.693333	0.525		155	0.404	0.51	0.658333	0.555	0.59	0.621667	0.61	0.345	0.663333	0.513333		155	0.4075	0.226667	0.333333	0.365	0.672	0.416	0.306667	0.381667	0.293333	0.436667	0.2725	0.31
170	0.336	0.37	0.526667	0.4475	0.395	0.316667	0.336	0.391667	0.311667	0.488	0.341667		170	0.63	0.49	0.401667	0.374	0.48	0.383333	0.535	0.651667	0.596667		170	0.5	0.536667	0.653333	0.555	0.616667	0.516667	0.586667	0.325	0.613333	0.58		170	0.395	0.258333	0.328333	0.43	0.66	0.416	0.345	0.396667	0.335	0.486667	0.29	0.363333
185	0.31	0.446667	0.525	0.4475	0.41	0.271667	0.32	0.431667	0.316667	0.506	0.345		185	0.576667	0.6	0.401667	0.46	0.501667	0.356667	0.57	0.675	0.588333		185	0.474	0.516667	0.68	0.605	0.551667	0.56	0.635	0.331667	0.738333	0.62		185	0.5175	0.285	0.396667	0.363333	0.62	0.482	0.338333	0.368333	0.38	0.488333	0.4375	0.376667
200	0.274	0.443333	0.483333	0.5825	0.366667	0.301667	0.308	0.448333	0.371667	0.458	0.371667		200	0.605	0.525	0.453333	0.506	0.461667	0.38	0.586667	0.746667	0.62		200	0.528	0.528333	0.613333	0.613333	0.603333	0.55	0.636667	0.433333	0.763333	0.666667		200	0.62	0.318333	0.383333	0.366667	0.702	0.358	0.403333	0.401667	0.38	0.515	0.4325	0.35
215	0.364	0.476667	0.476667	0.4725	0.376667	0.29	0.316	0.421667	0.361667	0.52	0.365		215	0.586667	0.551667	0.433333	0.516	0.521667	0.421667	0.646667	0.718333	0.715		215	0.54	0.6	0.743333	0.618333	0.645	0.625	0.711667	0.463333	0.75	0.573333		215	0.5225	0.341667	0.391667	0.328333	0.654	0.518	0.383333	0.446667	0.448333	0.508333	0.3825	0.388333
230	0.404	0.448333	0.461667	0.57	0.436667	0.321667	0.38	0.471667	0.351667	0.444	0.395		230	0.586667	0.581667	0.413333	0.466	0.495	0.448333	0.726667	0.716667	0.75		230	0.614	0.6	0.7	0.595	0.688333	0.688333	0.653333	0.48	0.723333	0.555		230	0.595	0.358333	0.403333	0.37	0.684	0.544	0.441667	0.586667	0.321667	0.538333	0.4375	0.378333
245	0.502	0.481667	0.49	0.525	0.488333	0.315	0.4	0.466667	0.368333	0.452	0.468333		245	0.681667	0.628333	0.466667	0.464	0.461667	0.451667	0.683333	0.761667	0.755		245	0.548	0.585	0.823333	0.71	0.723333	0.678333	0.686667	0.598333	0.723333	0.7		245	0.6275	0.371667	0.398333	0.371667	0.616	0.556	0.451667	0.523333	0.32	0.526667	0.465	0.391667
260	0.418	0.413333	0.563333	0.3825	0.503333	0.34	0.452	0.438333	0.495	0.494	0.45		260	0.73	0.603333	0.516667	0.514	0.52	0.498333	0.771667	0.785	0.955		260	0.56	0.59	0.753333	0.656667	0.713333	0.655	0.643333	0.508333	0.771667	0.693333		260	0.4475	0.365	0.355	0.42	0.6	0.572	0.393333	0.5	0.37	0.505	0.54	0.4
275	0.47	0.453333	0.575	0.3925	0.52	0.421667	0.4	0.478333	0.538333	0.606	0.533333		275	0.788333	0.556667	0.533333	0.464	0.503333	0.486667	0.728333	0.786667	0.803333		275	0.638	0.625	0.77	0.593333	0.72	0.626667	0.695	0.491667	0.78	0.675		275	0.43	0.37	0.42	0.355	0.66	0.636	0.405	0.6	0.398333	0.591667	0.5575	0.39
290	0.458	0.436667	0.528333	0.475	0.466667	0.511667	0.406	0.486667	0.46	0.716	0.473333		290	0.715	0.625	0.543333	0.46	0.516667	0.491667	0.778333	0.853333	0.846667		290	0.706	0.663333	0.736667	0.696667	0.676667	0.578333	0.768333	0.57	0.655	0.731667		290	0.5575	0.38	0.365	0.371667	0.564	0.604	0.378333	0.581667	0.375	0.555	0.6375	0.37
305	0.452	0.525	0.575	0.495	0.421667	0.455	0.478	0.493333	0.533333	0.616	0.45		305	0.751667	0.753333	0.588333	0.51	0.531667	0.465	0.76	0.848333	0.895		305	0.728	0.67	0.771667	0.703333	0.656667	0.653333	0.766667	0.573333	0.863333	0.735		305	0.4425	0.423333	0.401667	0.483333	0.584	0.764	0.426667	0.47	0.32	0.605	0.5225	0.358333
320	0.5	0.496667	0.571667	0.445	0.52	0.41	0.416	0.531667	0.51	0.658	0.458333		320	0.761667	0.675	0.62	0.5	0.571667	0.475	0.736667	0.84	0.785		320	0.758	0.718333	0.775	0.7	0.686667	0.676667	0.833333	0.525	0.771667	0.776667		320	0.5675	0.405	0.42	0.42	0.576	0.726	0.448333	0.475	0.403333	0.575	0.565	0.375
335	0.474	0.505	0.565	0.4425	0.55	0.441667	0.47	0.59	0.461667	0.614	0.501667		335	0.746667	0.768333	0.598333	0.496	0.551667	0.548333	0.73	0.88	0.791667		335	0.72	0.701667	0.825	0.768333	0.668333	0.64	0.69	0.57	0.811667	0.725		335	0.705	0.47	0.551667	0.478333	0.606	0.59	0.533333	0.475	0.421667	0.606667	0.5475	0.438333
350	0.448	0.558333	0.573333	0.4825	0.465	0.44	0.506	0.553333	0.493333	0.64	0.5		350	0.801667	0.721667	0.613333	0.476	0.525	0.558333	0.758333	0.923333	0.801667		350	0.78	0.786667	0.766667	0.75	0.786667	0.691667	0.71	0.578333	0.908333	0.808333		350	0.59	0.423333	0.543333	0.468333	0.572	0.574	0.476667	0.483333	0.391667	0.6	0.57	0.471667
365	0.508	0.56	0.54	0.5325	0.47	0.433333	0.382	0.638333	0.483333	0.572	0.526667		365	0.82	0.75	0.62	0.474	0.55	0.618333	0.731667	0.963333	0.761667		365	0.802	0.681667	0.803333	0.663333	0.728333	0.668333	0.75	0.49	0.805	0.745		365	0.5675	0.42	0.476667	0.485	0.48	0.552	0.508333	0.496667	0.46	0.783333	0.545	0.471667
380	0.552	0.628333	0.545	0.5875	0.488333	0.365	0.446	0.691667	0.508333	0.576	0.605		380	0.763333	0.765	0.671667	0.466	0.545	0.511667	0.796667	0.938333	0.743333		380	0.862	0.73	0.883333	0.743333	0.806667	0.683333	0.786667	0.615	0.921667	0.735		380	0.505	0.465	0.605	0.58	0.486	0.628	0.496667	0.541667	0.456667	0.703333	0.48	0.495
395	0.528	0.61	0.538333	0.6175	0.461667	0.363333	0.462	0.696667	0.556667	0.486	0.583333		395	0.833333	0.765	0.691667	0.492	0.596667	0.576667	0.745	0.983333	0.733333		395	0.798	0.61	0.835	0.763333	0.77	0.783333	0.825	0.521667	0.928333	0.73		395	0.575	0.46	0.521667	0.55	0.476	0.626	0.505	0.446667	0.475	0.66	0.6425	0.48
410	0.422	0.631667	0.52	0.6925	0.485	0.393333	0.478	0.726667	0.545	0.59	0.651667		410	0.806667	0.865	0.688333	0.598	0.615	0.593333	0.785	1.03667	0.703333		410	0.936	0.62	0.895	0.775	0.728333	0.721667	0.8	0.576667	0.936667	0.695		410	0.5925	0.431667	0.531667	0.616667	0.528	0.568	0.491667	0.523333	0.501667	0.621667	0.695	0.52
425	0.576	0.576667	0.61	0.6575	0.511667	0.39	0.434	0.67	0.488333	0.588	0.62		425	0.823333	0.888333	0.695	0.642	0.565	0.553333	0.83	1.00833	0.766667		425	0.82	0.545	0.883333	0.765	0.728333	0.816667	0.81	0.57	0.868333	0.646667		425	0.46	0.438333	0.508333	0.508333	0.524	0.582	0.486667	0.49	0.513333	0.653333	0.7225	0.461667
440	0.52	0.535	0.528333	0.6975	0.48	0.455	0.48	0.728333	0.475	0.688	0.625		440	0.756667	0.881667	0.733333	0.598	0.613333	0.536667	0.803333	1.03833	0.803333		440	0.954	0.603333	0.868333	0.763333	0.721667	0.738333	0.903333	0.51	0.775	0.651667		440	0.565	0.503333	0.476667	0.571667	0.534	0.624	0.473333	0.553333	0.581667	0.59	0.57	0.463333
455	0.534	0.518333	0.59	0.6375	0.545	0.385	0.474	0.716667	0.501667	0.712	0.64		455	0.78	0.816667	0.708333	0.624	0.683333	0.501667	0.81	1.00167	0.918333		455	0.858	0.656667	0.938333	0.748333	0.681667	0.811667	0.858333	0.573333	0.901667	0.718333		455	0.535	0.455	0.586667	0.528333	0.528	0.658	0.495	0.513333	0.621667	0.641667	0.6525	0.471667
470	0.544	0.553333	0.556667	0.7275	0.551667	0.395	0.514	0.65	0.55	0.706	0.6		470	0.846667	0.825	0.74	0.69	0.661667	0.516667	0.908333	1.015	0.846667		470	0.854	0.693333	0.988333	0.751667	0.688333	0.773333	0.788333	0.51	0.951667	0.746667		470	0.585	0.441667	0.533333	0.56	0.53	0.708	0.571667	0.493333	0.57	0.698333	0.8875	0.525
485	0.63	0.51	0.553333	0.69	0.63	0.423333	0.558	0.613333	0.525	0.586	0.668333		485	0.838333	0.738333	0.776667	0.672	0.67	0.573333	0.851667	1.1	0.826667		485	0.786	0.763333	0.94	0.791667	0.696667	0.825	0.861667	0.441667	0.885	0.736667		485	0.625	0.44	0.536667	0.596667	0.724	0.63	0.61	0.486667	0.616667	0.735	0.725	0.543333
500	0.644	0.57	0.571667	0.6975	0.591667	0.468333	0.51	0.64	0.576667	0.676	0.77		500	0.8	0.818333	0.796667	0.718	0.658333	0.595	0.87	1.095	0.846667		500	0.788	0.695	0.698333	0.836667	0.655	0.826667	0.968333	0.505	0.925	0.708333		500	-0.1125	0.446667	0.521667	0.566667	0.644	1.424	0.573333	0.445	0.498	0.596667	0.755	0.578333
YMax	0.55												YMax	0.757										YMax	0.738											YMax	0.565
95% CI	0.534 - 0.566												95% CI	0.727 - 0.787										95% CI	0.719 - 0.756											95% CI	0.546 - 0.585
													P value	<0.0001	***	Extra sum-of-squares F test compared to Stbm-EGFP								P value	<0.0001	***	Extra sum-of-squares F test compared to Stbm-EGFP									P value	0.253	ns	Extra sum-of-squares F test compared to Stbm-EGFP

## Sheet: Figure 6D FRAP
Figure 6 source data
Figure 6D Normalised hub-and-spoke FRAP data
Stbm-EGFP											Stbm-EGFP; UAS-pk
Time (sec)	Wing 1	Wing 2	Wing 3	Wing 4	Wing 5	Wing 6	Wing 7	Wing 8	Wing 9		Time (sec)	Wing 1	Wing 2	Wing 3	Wing 4	Wing 5	Wing 6	Wing 7	Wing 8
0	0	0	0	0	0	0	0	0	0		0	0	0	0	0	0	0	0	0
5	0.0766667	0.05	0.04	0.092	0.113333	0.0366667	0.05	0.0616667	0.054		5	0.0433333	0.0575	0.065	0.058	0.0475	0.0475	0.0825	0.0483333
10	0.123333	0.0733333	0.116667	0.13	0.135	0.0383333	0.0783333	0.156667	0.104		10	0.0566667	0.04	0.105	0.074	0.07	0.03	0.075	0.0283333
15	0.135	0.0866667	0.118333	0.118	0.131667	0.106667	0.116667	0.17	0.12		15	0.0666667	0.1	0.1125	0.064	0.0575	0.0325	0.0825	0.045
20	0.161667	0.09	0.156667	0.118	0.131667	0.0883333	0.136667	0.158333	0.152		20	0.06	0.085	0.105	0.096	0.065	0.055	0.0825	0.0716667
25	0.155	0.163333	0.166667	0.15	0.153333	0.133333	0.146667	0.16	0.232		25	0.0766667	0.095	0.0975	0.098	0.06	0.075	0.12	0.075
35	0.178333	0.126667	0.255	0.158	0.131667	0.136667	0.225	0.248333	0.208		35	0.12	0.1325	0.18	0.118	0.0675	0.0725	0.0675	0.0733333
45	0.27	0.16	0.173333	0.206	0.218333	0.236667	0.206667	0.268333	0.302		45	0.136667	0.13	0.1825	0.118	0.0875	0.0675	0.1075	0.0633333
55	0.253333	0.146667	0.226667	0.202	0.228333	0.168333	0.196667	0.283333	0.334		55	0.09	0.17	0.13	0.154	0.1125	0.1075	0.08	0.11
65	0.236667	0.0933333	0.218333	0.216	0.253333	0.253333	0.241667	0.28	0.328		65	0.156667	0.2025	0.155	0.15	0.105	0.0725	0.0975	0.0983333
75	0.301667	0.13	0.286667	0.208	0.278333	0.228333	0.313333	0.265	0.35		75	0.146667	0.205	0.2025	0.15	0.1125	0.1075	0.1125	0.103333
85	0.303333	0.113333	0.353333	0.21	0.283333	0.215	0.361667	0.308333	0.35		85	0.176667	0.2575	0.2025	0.208	0.115	0.115	0.16	0.0883333
95	0.325	0.156667	0.338333	0.226	0.281667	0.225	0.358333	0.318333	0.36		95	0.176667	0.245	0.23	0.236	0.145	0.145	0.19	0.113333
105	0.35	0.146667	0.338333	0.25	0.281667	0.235	0.36	0.32	0.37		105	0.236667	0.3025	0.245	0.216	0.1525	0.1575	0.1875	0.133333
115	0.323333	0.176667	0.338333	0.294	0.281667	0.231667	0.386667	0.361667	0.376		115	0.216667	0.23	0.2275	0.254	0.15	0.19	0.2075	0.141667
125	0.401667	0.123333	0.328333	0.342	0.226667	0.266667	0.415	0.36	0.412		125	0.183333	0.22	0.2425	0.24	0.145	0.2125	0.225	0.165
140	0.45	0.223333	0.388333	0.344	0.273333	0.286667	0.48	0.413333	0.362		140	0.21	0.2525	0.2175	0.216	0.1875	0.2125	0.185	0.208333
155	0.438333	0.27	0.375	0.428	0.285	0.276667	0.503333	0.378333	0.358		155	0.253333	0.26	0.1775	0.316	0.19	0.2375	0.1925	0.285
170	0.445	0.276667	0.426667	0.39	0.34	0.29	0.476667	0.368333	0.368		170	0.24	0.2875	0.18	0.254	0.1925	0.2075	0.235	0.271667
185	0.421667	0.343333	0.405	0.356	0.298333	0.331667	0.535	0.415	0.354		185	0.233333	0.2625	0.2	0.296	0.1625	0.18	0.2325	0.266667
200	0.445	0.266667	0.4	0.352	0.381667	0.318333	0.593333	0.38	0.43		200	0.21	0.24	0.16	0.324	0.2125	0.215	0.1775	0.305
215	0.425	0.246667	0.425	0.394	0.395	0.318333	0.58	0.451667	0.41		215	0.19	0.225	0.18	0.304	0.1825	0.22	0.18	0.335
230	0.505	0.283333	0.37	0.45	0.351667	0.398333	0.576667	0.5	0.43		230	0.24	0.205	0.1875	0.276	0.2075	0.25	0.1725	0.36
245	0.481667	0.306667	0.363333	0.53	0.348333	0.401667	0.548333	0.595	0.486		245	0.216667	0.1875	0.2225	0.246	0.25	0.2675	0.185	0.455
260	0.576667	0.363333	0.383333	0.52	0.423333	0.44	0.61	0.54	0.458		260	0.223333	0.2275	0.325	0.318	0.285	0.285	0.15	0.465
275	0.518333	0.306667	0.386667	0.54	0.443333	0.393333	0.528333	0.558333	0.472		275	0.283333	0.1925	0.27	0.326	0.28	0.36	0.185	0.44
290	0.628333	0.366667	0.35	0.602	0.425	0.343333	0.596667	0.53	0.508		290	0.206667	0.2275	0.28	0.296	0.29	0.3475	0.18	0.398333
305	0.581667	0.446667	0.44	0.584	0.443333	0.395	0.755	0.53	0.562		305	0.27	0.2325	0.27	0.27	0.2625	0.325	0.205	0.37
320	0.608333	0.496667	0.42	0.628	0.495	0.413333	0.746667	0.54	0.596		320	0.226667	0.2825	0.3025	0.278	0.295	0.4025	0.2525	0.353333
335	0.575	0.426667	0.416667	0.534	0.391667	0.426667	0.685	0.57	0.616		335	0.323333	0.295	0.2775	0.25	0.3125	0.3375	0.215	0.36
350	0.615	0.35	0.443333	0.598	0.373333	0.486667	0.63	0.583333	0.58		350	0.266667	0.3	0.345	0.326	0.285	0.3375	0.245	0.358333
365	0.638333	0.42	0.413333	0.63	0.411667	0.46	0.631667	0.663333	0.598		365	0.246667	0.305	0.2775	0.306	0.35	0.335	0.2325	0.301667
380	0.675	0.346667	0.44	0.69	0.366667	0.503333	0.543333	0.548333	0.6		380	0.34	0.305	0.2775	0.35	0.365	0.355	0.1775	0.356667
395	0.62	0.396667	0.468333	0.698	0.416667	0.513333	0.59	0.805	0.526		395	0.346667	0.3025	0.275	0.368	0.38	0.3225	0.2075	0.373333
410	0.693333	0.436667	0.52	0.602	0.428333	0.496667	0.528333	0.736667	0.55		410	0.346667	0.3025	0.275	0.372	0.3475	0.31	0.2125	0.383333
425	0.62	0.456667	0.52	0.59	0.483333	0.478333	0.578333	0.69	0.616		425	0.353333	0.2675	0.2075	0.41	0.315	0.345	0.205	0.396667
440	0.645	0.453333	0.556667	0.646	0.418333	0.493333	0.621667	0.781667	0.614		440	0.376667	0.27	0.3175	0.394	0.3425	0.43	0.245	0.37
455	0.726667	0.483333	0.55	0.61	0.456667	0.438333	0.588333	0.623333	0.57		455	0.36	0.245	0.28	0.386	0.2675	0.345	0.2175	0.365
470	0.656667	0.513333	0.511667	0.664	0.463333	0.526667	0.616667	0.571667	0.586		470	0.383333	0.2525	0.2775	0.4	0.27	0.3125	0.2575	0.4
485	0.74	0.546667	0.563333	0.526	0.498333	0.485	0.661667	0.548333	0.626		485	0.42	0.2325	0.265	0.43	0.3175	0.24	0.305	0.39
500	0.651667	0.456667	0.663333	0.582	0.481667	0.528333	0.636667	0.585	0.586		500	0.406667	0.26	0.2325	0.422	0.34	0.215	0.36	0.4
YMax	0.569										YMax	0.323
95% CI	0.564 - 0.592										95% CI	0.309 - 0.337
											P value	<0.0001	***	Extra sum-of-squares F test compared to Stbm-EGFP

## Sheet: Figure 6G FRAP
Figure 6 source data
Figure 6G Normalised boundary FRAP data
Stbm-EGFP : stbm												Stbm-EGFP : pk stbm												Stbm-EGFP pk : stbm														Stbm-EGFP pk : pk stbm
Time (sec)	Wing 1	Wing 2	Wing 3	Wing 4	Wing 5	Wing 6	Wing 7	Wing 8	Wing 9	Wing 10		Time (sec)	Wing 1	Wing 2	Wing 3	Wing 4	Wing 5	Wing 6	Wing 7	Wing 8	Wing 9	Wing 10		Time (sec)	Wing 1	Wing 2	Wing 3	Wing 4	Wing 5	Wing 6	Wing 7	Wing 8	Wing 9	Wing 10	Wing 11	Wing 12		Time (sec)	Wing 1	Wing 2	Wing 3	Wing 4	Wing 5	Wing 6	Wing 7	Wing 8	Wing 9	Wing 10
0	0	0	0	0	0	0	0	0	0	0		0	0	0	0	0	0	0	0	0	0	0		0	0	0	0	0	0	0	0	0	0	0	0	0		0	0	0	0	0	0	0	0	0	0	0
5	0.09	0.0966667	0.06	0.036	0.0733333	0.05	0.0566667	0.0825	0.0375	0.0666667		5	0.13	0.0133333	0.0833333	0.0416667	-0.0025	0.068	0.0866667	0.0325	0.0933333	0.0275		5	0.0825	0.0533333	0.25	0.0775	0.0375	0.0525	0.0866667	0.108333	0.0875	0.095	0.146	0.17		5	0.0666667	0.038	0.08	0.133333	0.096	0.04	0.145	0.106	0.116	0.045
10	0.0166667	0.065	0.068	0.064	0.05	0.062	0.0633333	0.0225	0.045	0.0966667		10	0.164	0.0166667	0.0766667	0.0533333	0.0575	0.052	0.108333	0.035	0.07	0.035		10	0.1575	0.09	0.108333	0.1275	0.0225	0.12	0.115	0.113333	0.1625	0.085	0.118	0.184		10	0.103333	0.164	0.15	0.166667	0.092	0.0833333	0.148333	0.132	0.166	0.0633333
15	0.05	0.06	0.082	0.06	0.0633333	0.13	0.1	0.1225	0.0725	0.108333		15	0.116	0.0433333	0.111667	0.045	0.1325	0.024	0.1	0.0725	0.0733333	0.025		15	0.0875	0.0833333	0.155	0.1475	0.0675	0.1225	0.138333	0.2	0.0825	0.1825	0.272	0.154		15	0.23	0.308	0.1625	0.17	0.106	0.101667	0.0733333	0.224	0.162	0.0933333
20	0.0683333	0.0733333	0.054	0.098	0.04	0.066	0.106667	0.1275	0.0375	0.16		20	0.182	0.0666667	0.09	0.0683333	0.06	0.084	0.085	0.0825	0.1	0.1275		20	0.04	0.128333	0.16	0.14	0.1125	0.115	0.0883333	0.248333	0.125	0.19	0.378	0.244		20	0.193333	0.37	0.21	0.16	0.136	0.08	0.121667	0.228	0.218	0.166667
25	0.141667	0.108333	0.084	0.058	0.0766667	0.094	0.12	0.0625	0.06	0.193333		25	0.156	0.0833333	0.0983333	0.0716667	0.09	0.112	0.095	0.0625	0.12	0.125		25	0.1275	0.158333	0.218333	0.1025	0.1	0.1075	0.181667	0.268333	0.225	0.2175	0.218	0.248		25	0.21	0.262	0.1725	0.23	0.132	0.095	0.216667	0.288	0.202	0.176667
35	0.183333	0.115	0.134	0.086	0.146667	0.166	0.136667	0	0.1	0.211667		35	0.164	0.0933333	0.106667	0.1	0.0875	0.166	0.13	0.1	0.153333	0.095		35	0.05	0.251667	0.278333	0.1575	0.0775	0.215	0.195	0.165	0.2225	0.225	0.22	0.22		35	0.24	0.362	0.28	0.226667	0.142	0.12	0.11	0.316	0.246	0.306667
45	0.205	0.166667	0.118	0.114	0.18	0.074	0.135	0.06	0.115	0.158333		45	0.17	0.0733333	0.123333	0.0966667	0.0975	0.176	0.165	0.1375	0.143333	0.13		45	0.235	0.275	0.286667	0.2375	0.1	0.25	0.185	0.216667	0.225	0.235	0.22	0.172		45	0.143333	0.184	0.26	0.228333	0.186	0.138333	0.18	0.348	0.22	0.32
55	0.191667	0.151667	0.146	0.118	0.156667	0.134	0.161667	0.1675	0.1225	0.19		55	0.122	0.0966667	0.178333	0.121667	0.175	0.154	0.13	0.0475	0.0933333	0.1625		55	0.1625	0.26	0.331667	0.1725	0.135	0.155	0.168333	0.401667	0.2125	0.215	0.24	0.196		55	0.26	0.282	0.275	0.193333	0.26	0.211667	0.223333	0.34	0.248	0.295
65	0.218333	0.168333	0.162	0.156	0.103333	0.114	0.125	0.1425	0.11	0.181667		65	0.162	0.07	0.173333	0.103333	0.2775	0.184	0.085	0.1025	0.166667	0.2025		65	0.2625	0.25	0.421667	0.195	0.165	0.2075	0.235	0.333333	0.2125	0.1925	0.318	0.298		65	0.396667	0.602	0.4325	0.221667	0.248	0.265	0.265	0.236	0.24	0.341667
75	0.301667	0.171667	0.11	0.132	0.14	0.194	0.163333	0.175	0.15	0.208333		75	0.102	0.09	0.151667	0.07	0.175	0.196	0.14	0.11	0.15	0.2575		75	0.23	0.38	0.41	0.145	0.1825	0.2875	0.253333	0.301667	0.2425	0.2025	0.27	0.176		75	0.276667	0.606	0.3375	0.348333	0.384	0.278333	0.285	0.42	0.256	0.273333
85	0.221667	0.116667	0.112	0.156	0.183333	0.174	0.146667	0.075	0.155	0.25		85	0.194	0.0966667	0.193333	0.0883333	0.245	0.184	0.161667	0.09	0.0833333	0.2525		85	0.3375	0.325	0.533333	0.2025	0.1675	0.27	0.261667	0.531667	0.21	0.13	0.322	0.196		85	0.346667	0.566	0.385	0.288333	0.366	0.323333	0.141667	0.218	0.234	0.42
95	0.278333	0.166667	0.154	0.16	0.19	0.166	0.163333	0.105	0.1025	0.266667		95	0.224	0.0966667	0.196667	0.09	0.225	0.216	0.19	0.0825	0.0733333	0.21		95	0.2875	0.383333	0.636667	0.19	0.1625	0.2575	0.3	0.38	0.265	0.2575	0.266	0.278		95	0.43	0.504	0.59	0.278333	0.338	0.293333	0.185	0.296	0.332	0.37
105	0.256667	0.18	0.176	0.14	0.2	0.132	0.166667	0.13	0.1325	0.291667		105	0.108	0.0766667	0.19	0.11	0.2625	0.22	0.213333	0.11	0.08	0.2		105	0.385	0.328333	0.49	0.2025	0.215	0.295	0.25	0.368333	0.2825	0.2975	0.394	0.212		105	0.426667	0.492	0.465	0.271667	0.354	0.296667	0.298333	0.38	0.36	0.358333
115	0.346667	0.211667	0.166	0.174	0.166667	0.16	0.171667	0.145	0.1425	0.315		115	0.188	0.113333	0.183333	0.121667	0.2825	0.186	0.195	0.135	0.0966667	0.1625		115	0.36	0.345	0.54	0.22	0.195	0.3	0.24	0.395	0.295	0.3625	0.386	0.34		115	0.33	0.378	0.4525	0.385	0.404	0.343333	0.35	0.318	0.358	0.321667
125	0.421667	0.126667	0.186	0.138	0.19	0.19	0.14	0.1975	0.17	0.305		125	0.294	0.0966667	0.18	0.146667	0.215	0.166	0.238333	0.1775	0.0666667	0.235		125	0.3175	0.316667	0.636667	0.225	0.25	0.235	0.261667	0.401667	0.39	0.3425	0.3	0.402		125	0.313333	0.416	0.445	0.291667	0.356	0.248333	0.401667	0.35	0.404	0.346667
140	0.43	0.168333	0.158	0.148	0.22	0.182	0.171667	0.205	0.155	0.391667		140	0.198	0.116667	0.223333	0.156667	0.2425	0.168	0.263333	0.115	0.166667	0.1725		140	0.5	0.311667	0.551667	0.295	0.245	0.365	0.35	0.461667	0.31	0.24	0.378	0.44		140	0.403333	0.576	0.52	0.28	0.336	0.323333	0.441667	0.384	0.368	0.336667
155	0.345	0.196667	0.164	0.178	0.14	0.104	0.205	0.24	0.105	0.378333		155	0.212	0.13	0.201667	0.156667	0.23	0.22	0.238333	0.155	0.13	0.1375		155	0.4675	0.368333	0.536667	0.335	0.32	0.3725	0.401667	0.553333	0.4175	0.33	0.394	0.51		155	0.366667	0.466	0.4175	0.216667	0.29	0.301667	0.383333	0.494	0.34	0.483333
170	0.353333	0.195	0.144	0.216	0.12	0.192	0.17	0.29	0.1325	0.373333		170	0.202	0.116667	0.216667	0.155	0.2575	0.208	0.345	0.1575	0.16	0.215		170	0.455	0.385	0.663333	0.32	0.4	0.295	0.445	0.533333	0.335	0.375	0.402	0.57		170	0.413333	0.68	0.5125	0.211667	0.266	0.326667	0.445	0.374	0.382	0.476667
185	0.418333	0.201667	0.148	0.18	0.1	0.262	0.165	0.21	0.1925	0.445		185	0.282	0.116667	0.23	0.168333	0.2975	0.312	0.335	0.1425	0.156667	0.165		185	0.52	0.506667	0.718333	0.37	0.45	0.315	0.42	0.531667	0.3975	0.3275	0.33	0.66		185	0.55	0.658	0.4875	0.246667	0.462	0.256667	0.44	0.468	0.396	0.376667
200	0.305	0.195	0.162	0.172	0.116667	0.152	0.206667	0.1875	0.1925	0.415		200	0.304	0.103333	0.228333	0.18	0.275	0.306	0.355	0.19	0.12	0.15		200	0.5625	0.498333	0.686667	0.28	0.3875	0.2425	0.435	0.596667	0.305	0.3775	0.386	0.654		200	0.316667	0.566	0.575	0.306667	0.55	0.375	0.413333	0.504	0.428	0.408333
215	0.23	0.188333	0.148	0.228	0.09	0.19	0.226667	0.195	0.195	0.375		215	0.266	0.136667	0.256667	0.183333	0.2925	0.31	0.316667	0.19	0.133333	0.1775		215	0.4175	0.521667	0.628333	0.41	0.3175	0.28	0.435	0.576667	0.65	0.4	0.302	0.73		215	0.496667	0.576	0.51	0.278333	0.562	0.34	0.556667	0.406	0.436	0.358333
230	0.39	0.185	0.13	0.204	0.156667	0.202	0.278333	0.205	0.22	0.386667		230	0.258	0.136667	0.24	0.225	0.225	0.254	0.283333	0.17	0.133333	0.195		230	0.525	0.458333	0.555	0.355	0.3625	0.2275	0.471667	0.465	0.515	0.3675	0.52	0.536		230	0.493333	0.466	0.3775	0.288333	0.514	0.343333	0.466667	0.514	0.436	0.47
245	0.375	0.203333	0.106	0.184	0.146667	0.192	0.266667	0.24	0.21	0.376667		245	0.194	0.14	0.176667	0.22	0.3075	0.25	0.266667	0.2475	0.11	0.185		245	0.485	0.471667	0.676667	0.325	0.3575	0.21	0.47	0.52	0.5225	0.3775	0.588	0.638		245	0.503333	0.71	0.6225	0.34	0.392	0.386667	0.345	0.568	0.528	0.381667
260	0.41	0.261667	0.144	0.178	0.14	0.194	0.226667	0.23	0.225	0.376667		260	0.308	0.196667	0.291667	0.235	0.23	0.18	0.291667	0.2725	0.0866667	0.2825		260	0.57	0.563333	0.636667	0.3975	0.34	0.3525	0.371667	0.415	0.49	0.4975	0.546	0.622		260	0.55	0.546	0.4625	0.288333	0.412	0.338333	0.471667	0.484	0.456	0.421667
275	0.361667	0.275	0.208	0.17	0.193333	0.23	0.203333	0.2175	0.2575	0.461667		275	0.31	0.226667	0.285	0.21	0.2275	0.154	0.318333	0.2575	0.143333	0.2075		275	0.7975	0.47	0.716667	0.39	0.38	0.3175	0.383333	0.536667	0.535	0.3575	0.524	0.696		275	0.486667	0.67	0.4925	0.371667	0.376	0.413333	0.41	0.594	0.508	0.453333
290	0.371667	0.225	0.184	0.236	0.22	0.238	0.255	0.1925	0.28	0.431667		290	0.276	0.2	0.276667	0.228333	0.3	0.146	0.3	0.2575	0.09	0.2325		290	0.895	0.48	0.836667	0.5225	0.42	0.3125	0.346667	0.421667	0.6175	0.385	0.482	0.606		290	0.673333	0.536	0.6325	0.385	0.324	0.295	0.708333	0.442	0.492	0.573333
305	0.378333	0.278333	0.144	0.268	0.21	0.264	0.268333	0.4	0.3375	0.416667		305	0.33	0.193333	0.258333	0.218333	0.235	0.196	0.286667	0.3725	0.0866667	0.29		305	0.715	0.503333	0.73	0.42	0.41	0.2975	0.316667	0.411667	0.6	0.42	0.588	0.572		305	0.606667	0.574	0.635	0.41	0.364	0.316667	0.653333	0.648	0.418	0.508333
320	0.436667	0.28	0.206	0.228	0.206667	0.188	0.236667	0.2375	0.2875	0.383333		320	0.242	0.193333	0.34	0.211667	0.245	0.188	0.356667	0.2875	0.08	0.2875		320	0.715	0.455	0.645	0.425	0.4775	0.285	0.421667	0.456667	0.7	0.2625	0.574	0.498		320	0.74	0.622	0.6075	0.486667	0.508	0.316667	0.546667	0.41	0.44	0.42
335	0.346667	0.216667	0.204	0.258	0.18	0.256	0.226667	0.27	0.275	0.403333		335	0.326	0.19	0.281667	0.208333	0.2425	0.224	0.358333	0.34	0.13	0.225		335	0.6125	0.601667	0.47	0.3775	0.3275	0.4675	0.496667	0.556667	0.62	0.345	0.56	0.516		335	0.78	0.56	0.5875	0.496667	0.482	0.398333	0.588333	0.504	0.374	0.381667
350	0.288333	0.2	0.214	0.252	0.15	0.186	0.25	0.29	0.2775	0.433333		350	0.326	0.17	0.315	0.235	0.31	0.2	0.368333	0.2725	0.103333	0.3		350	0.795	0.495	0.665	0.3675	0.3975	0.4325	0.406667	0.72	0.715	0.32	0.564	0.424		350	0.763333	0.654	0.625	0.491667	0.53	0.408333	0.663333	0.638	0.386	0.501667
365	0.425	0.186667	0.232	0.254	0.17	0.268	0.298333	0.195	0.2475	0.513333		365	0.442	0.206667	0.251667	0.22	0.235	0.27	0.383333	0.335	0.0833333	0.3425		365	0.695	0.59	0.63	0.3825	0.3425	0.3625	0.445	0.676667	0.5625	0.33	0.622	0.414		365	0.673333	0.64	0.6475	0.513333	0.424	0.425	0.655	0.574	0.432	0.658333
380	0.366667	0.253333	0.266	0.3	0.196667	0.41	0.275	0.2975	0.2475	0.503333		380	0.484	0.196667	0.251667	0.196667	0.215	0.226	0.378333	0.3025	0.11	0.28		380	0.56	0.603333	0.641667	0.4875	0.3675	0.3525	0.471667	0.695	0.6675	0.33	0.522	0.684		380	0.793333	0.652	0.53	0.511667	0.402	0.5	0.656667	0.588	0.396	0.463333
395	0.338333	0.238333	0.252	0.286	0.203333	0.276	0.275	0.165	0.3475	0.438333		395	0.4	0.26	0.291667	0.258333	0.27	0.242	0.266667	0.43	0.156667	0.375		395	0.615	0.636667	0.625	0.45	0.4075	0.43	0.551667	0.763333	0.4875	0.3875	0.54	0.498		395	0.82	0.778	0.6475	0.535	0.406	0.413333	0.625	0.562	0.354	0.485
410	0.373333	0.248333	0.292	0.29	0.14	0.326	0.273333	0.1825	0.3625	0.47		410	0.304	0.163333	0.318333	0.218333	0.165	0.232	0.356667	0.385	0.166667	0.345		410	0.745	0.533333	0.758333	0.435	0.385	0.4675	0.561667	0.661667	0.51	0.4075	0.502	0.414		410	0.77	0.746	0.5875	0.536667	0.486	0.406667	0.658333	0.77	0.474	0.345
425	0.385	0.268333	0.302	0.246	0.163333	0.318	0.345	0.16	0.2825	0.503333		425	0.25	0.213333	0.288333	0.158333	0.235	0.182	0.316667	0.41	0.143333	0.35		425	0.695	0.655	0.593333	0.4775	0.3625	0.545	0.611667	0.91	0.5975	0.35	0.632	0.632		425	0.61	0.628	0.7325	0.573333	0.406	0.458333	0.56	0.796	0.508	0.32
440	0.316667	0.248333	0.202	0.218	0.173333	0.222	0.331667	0.2275	0.3	0.438333		440	0.304	0.19	0.316667	0.17	0.2325	0.212	0.313333	0.3575	0.0966667	0.2925		440	0.775	0.565	0.665	0.44	0.35	0.6575	0.528333	0.776667	0.6825	0.4125	0.632	0.468		440	0.65	0.802	0.7075	0.52	0.416	0.44	0.636667	0.752	0.53	0.303333
455	0.32	0.258333	0.19	0.266	0.136667	0.176	0.341667	0.1925	0.28	0.495		455	0.294	0.246667	0.343333	0.213333	0.2325	0.22	0.345	0.29	0.166667	0.3775		455	0.6275	0.671667	0.78	0.4325	0.295	0.5825	0.57	0.706667	0.72	0.4	0.652	0.484		455	0.636667	0.906	0.63	0.563333	0.352	0.473333	0.601667	0.594	0.546	0.353333
470	0.3	0.266667	0.276	0.294	0.26	0.18	0.333333	0.205	0.3225	0.48		470	0.27	0.27	0.336667	0.211667	0.185	0.224	0.306667	0.2575	0.15	0.33		470	0.665	0.651667	0.82	0.445	0.39	0.6225	0.595	0.498333	0.5275	0.44	0.606	0.492		470	0.646667	0.786	0.745	0.486667	0.468	0.52	0.595	0.582	0.556	0.361667
485	0.376667	0.293333	0.266	0.294	0.25	0.152	0.331667	0.225	0.31	0.496667		485	0.404	0.296667	0.23	0.19	0.22	0.26	0.303333	0.3175	0.166667	0.355		485	0.7425	0.713333	0.768333	0.4725	0.46	0.5275	0.546667	0.71	0.5075	0.3725	0.514	0.618		485	0.663333	0.912	0.71	0.428333	0.42	0.451667	0.651667	0.626	0.526	0.396667
500	0.403333	0.315	0.336	0.274	0.313333	0.218	0.341667	0.22	0.3175	0.451667		500	0.39	0.25	0.305	0.185	0.24	0.226	0.305	0.2975	0.2	0.3575		500	0.6325	0.71	0.728333	0.33	0.435	0.5	0.625	0.625	0.595	0.3025	0.496	0.502		500	0.6	0.792	0.7125	0.505	0.428	0.473333	0.64	0.622	0.578	0.343333
YMax	0.276											YMax	0.256											YMax	0.553													YMax	0.543
95% CI	0.264 - 0.289											95% CI	0.246 - 0.269											95% CI	0.531 - 0.575													95% CI	0.523 - 0.563
												P value	0.048	*	Extra sum-of-squares F test compared to Stbm-EGFP : stbm									P value	<0.0001	***	Extra sum-of-squares F test compared to Stbm-EGFP : stbm											P value	<0.0001	***	Extra sum-of-squares F test compared to Stbm-EGFP : stbm
																									<0.0001	***	Extra sum-of-squares F test compared to Stbm-EGFP : pk stbm												<0.0001	***	Extra sum-of-squares F test compared to Stbm-EGFP : pk stbm
																																							0.545	ns	Extra sum-of-squares F test compared to Stbm-EGFP pk : stbm

## Sheet: Figure 6K
Figure 6 Source Data
Figure 6K
Mean puncta amount relative to wt	Stbm in pk	StbmS[All]A in pk	StbmS[All]E in pk
	0.64	0.95	0.84
	0.45	0.78	0.67
	0.59	0.79	0.94
	0.56	1	1.07
	0.55	0.89	1.07
	0.37	0.97	0.82
		0.9	1.04
		0.97	0.67
		0.73
		0.88
AVERAGE	0.526667	0.886	0.89
95% CI	0.42 - 0.63	0.82 - 0.95	0.75 - 1.03
P value	<0.0001	0.004	0.104
	***	**	ns
	One sample t test compared to a theoretical mean of 1.0
P value	-	0.0001	0.0001
	-	***	***
	ANOVA with Dunnett's multiple comparisons test
	compared to wt control
