# Supplementary material for: Reciprocal action of Casein Kinase Iε on core planar polarity proteins regulates clustering and asymmetric localisation
Source: eLife. 2019 May 15;8:e45107. doi: 10.7554/eLife.45107 (PMC6542583; doi:10.7554/eLife.45107)
Supplement: Figure 7—source data 1. [file elife-45107-fig7-data1.xlsx]

## Sheet: Figure 7A,B Intensities
Figure 7 Source Data
Figure 7A	Hub-and-spoke FRAP				Figure 7B	Hub-and-spoke FRAP			Figure S7M,N	Hub-and-spoke FRAP
YMax	EGFP-dsh	EGFP-dsh; dcoK38R	EGFP-dsh/dsh		YMax	EGFP-dsh; stbm	EGFP-dsh; stbm; dcoK38R		YMax	dsh-GFP	dshST8-GFP
	0.5768	0.5533	0.5348			0.7205	0.8963			0.606	0.5987
	0.602	0.674	0.6254			0.8289	0.6582			0.5579	0.6802
	0.6338	0.6656	0.5148			0.7981	0.8813			0.6138	0.5157
	0.7413	0.6488	0.5321			0.784	0.8166			0.4969	0.6357
	0.8323	0.5769	0.6339			1.06	0.8374			0.5887	0.4696
	0.5786	0.4938	0.6648			0.7704	0.8429			0.5976	0.6708
	0.7688	0.6087	0.6851				0.8861			0.5976	0.5473
	0.5499	0.6575	0.6106			0.8271				0.5494	0.538
	0.5065	0.5694	0.7246			1.011				0.5488	0.6025
	0.3996	0.5	0.5853			0.9609				0.5298	0.6631
	0.6021					0.9692				0.5897	0.6929
	0.6106					0.8164
	0.7249					0.889
	0.6042
Total amount	EGFP-dsh	EGFP-dsh; dcoK38R	EGFP-dsh/dsh		Total amount	EGFP-dsh; stbm	EGFP-dsh; stbm; dcoK38R		Total amount	dsh-GFP	dshST8-GFP
	1.16295	0.6061	0.397394			0.820988	0.645898			0.973565	0.861934
	0.83997	0.627344	0.384712			0.630367	0.68815			0.871276	0.866236
	1.11591	0.921938	0.444022			0.771868	0.468497			1.27378	0.837077
	1.05257	0.783232	0.794059			0.862783	0.699379			0.946202	1.32744
	0.804108	0.599355	0.582239			0.750969	0.638588			0.612494	0.693583
	0.845816	0.622787	0.56319			0.973781	0.397851			1.16834	0.693615
	1.10007	0.588724	0.445408				0.589927			0.975627	0.934736
	0.905588	0.713903	0.488031			0.825112	0.914678			0.809686	0.708794
	1.21051	0.656122	0.509416			0.584093	0.676229			1.00818	0.858593
	1.09377	0.845827	0.54553			0.942284	0.670164			1.32957	1.24428
	0.909712					1.13149				1.03128	0.590057
	0.878772					0.601932
	0.853186					1.07672
	1.22707
AVERAGE	1	0.696533	0.5154		AVERAGE	0.831032	0.638936		AVERAGE	1	0.874213
95% CI	0.913 - 1.088	0.614 - 0.780	0.431 - 0.599		95% CI	0.717 - 0.943	0.542 - 0.729			0.862 - 1.138	0.720 - 1.027
P value	-	0.0001	0.0001		P value	-	0.012			-	0.187
	-	***	***			-	*			-	ns
		ANOVA with Dunnett's multiple comparisons test				unpaired t test				unpaired t test
		compared to EGFP-Dsh				compared to EGFP-dsh; stbm				compared to dsh-GFP
Stable amount	EGFP-dsh	EGFP-dsh; dcoK38R	EGFP-dsh/dsh		Stable amount	EGFP-dsh; stbm	EGFP-dsh; stbm; dcoK38R
	0.492159	0.270745	0.184868			0.229466	0.0669797
	0.334308	0.204514	0.144113			0.107856	0.23521
	0.408646	0.308296	0.215439			0.15584	0.0556106
	0.2723	0.275071	0.37154			0.186361	0.128266
	0.134849	0.253587	0.213158			-0.0450582	0.103834
	0.356427	0.315255	0.188781			0.22358	0.0926776
	0.254335	0.230368	0.140259				0.104182
	0.407605	0.244512	0.190039			0.142662
	0.597387	0.282524	0.140293			-0.00642502
	0.656702	0.422911	0.226232			0.0368433
	0.361974					0.03485
	0.342194					0.110515
	0.234711					0.119515
	0.485675
AVERAGE	0.381377	0.280778	0.201472		AVERAGE	0.108	0.112394
95% CI	0.297 - 0.464	0.256 - 0.324	0.152 - 0.250		95% CI	0.051 - 0.164	0.057 - 0.169
P value	-	0.052	0.0005		P value	-	0.89
	-	ns	***			-	ns
		ANOVA with Dunnett's multiple comparisons test				unpaired t test
		compared to EGFP-Dsh				compared to EGFP-dsh; stbm
Unstable amount	EGFP-dsh	EGFP-dsh; dcoK38R	EGFP-dsh/dsh		Unstable amount	EGFP-dsh; stbm	EGFP-dsh; stbm; dcoK38R
	0.670788	0.335355	0.212526			0.591522	0.578919
	0.505662	0.42283	0.240599			0.522511	0.45294
	0.707263	0.613642	0.228582			0.616028	0.412886
	0.78027	0.508161	0.422519			0.676422	0.571113
	0.669259	0.345768	0.369081			0.796027	0.534753
	0.489389	0.307532	0.374409			0.750201	0.49725
	0.84573	0.358356	0.305149				0.810496
	0.497983	0.469391	0.297992			0.68245
	0.613123	0.373596	0.369123			0.590518
	0.437072	0.422913	0.3193			0.90544
	0.547737					1.09664
	0.536578					0.491417
	0.618474					0.9572
	0.741397
AVERAGE	0.618623	0.415754	0.313928		AVERAGE	0.723032	0.551194
95% CI	0.550 - 0.690	0.350 - 0.482	0.264 - 0.364		95% CI	0.605 - 0.843	0.430 - 0.670
P value	-	0.0001	0.0001		P value	-	0.045
	-	***	***			-	*
		ANOVA with Dunnett's multiple comparisons test				unpaired t test
		compared to EGFP-Dsh				compared to EGFP-dsh; stbm

## Sheet: Figure 7A FRAP data
Figure 7 source data
Figure 7A Normalised hub-and-spoke FRAP data
EGFP-Dsh																EGFP-Dsh; dcoK38R												EGFP-Dsh/dsh
Time (sec)	Wing 1	Wing 2	Wing 3	Wing 4	Wing 5	Wing 6	Wing 7	Wing 8	Wing 9	Wing 10	Wing 11	Wing 12	Wing 13	Wing 14		Time (sec)	Wing 1	Wing 2	Wing 3	Wing 4	Wing 5	Wing 6	Wing 7	Wing 8	Wing 9	Wing 10		Time (sec)	Wing 1	Wing 2	Wing 3	Wing 4	Wing 5	Wing 6	Wing 7	Wing 8	Wing 9	Wing 10
0	0	0	0	0	0	0	0	0	0	0	0	0	0	0		0	0	0	0	0	0	0	0	0	0	0		0	0	0	0	0	0	0	0	0	0	0
5	0.151667	0.205	0.16	0.058	0.301667	0.195	0.191667	0.152	0.105	0.148333	0.136	0.16403	0.111667	0.111667		5	0.1325	0.07	0.128333	0.09	0.18	0.072	0.1075	0.0275	0.1575	0.055		5	0.125	0.05	0.105	0.106667	0.101667	0.0775	0.102	0.1025	0.123333	0.132
10	0.133333	0.196667	0.1	0.12	0.286667	0.16	0.188333	0.178	0.108333	0.113333	0.144	0.157152	0.158333	0.183333		10	0.13	0.2	0.24	0.165	0.11	0.03	0.2225	0.115	0.185	0.133333		10	0.1525	0.082	0.0833333	0.17	0.143333	0.11	0.108	0.1775	0.206667	0.152
15	0.185	0.283333	0.175	0.142	0.303333	0.238333	0.185	0.204	0.153333	0.176667	0.192	0.203455	0.213333	0.156667		15	0.115	0.241667	0.085	0.2225	0.1975	0.012	0.1375	0.1875	0.2125	0.0883333		15	0.15	0.104	0.0866667	0.11	0.19	0.12	0.214	0.22	0.151667	0.188
20	0.235	0.24	0.153333	0.26	0.346667	0.3	0.291667	0.162	0.201667	0.215	0.22	0.238667	0.338333	0.255		20	0.21	0.298333	0.16	0.1775	0.12	0.178	0.14	0.14	0.255	0.0733333		20	0.135	0.178	0.16	0.166667	0.156667	0.1575	0.094	0.27	0.15	0.178
25	0.216667	0.193333	0.198333	0.24	0.338333	0.306667	0.358333	0.244	0.236667	0.226667	0.336	0.263182	0.146667	0.185		25	0.1625	0.241667	0.22	0.215	0.1975	0.17	0.105	0.245	0.225	0.125		25	0.165	0.208	0.103333	0.163333	0.213333	0.1425	0.168	0.175	0.198333	0.248
35	0.175	0.258333	0.231667	0.398	0.37	0.29	0.283333	0.342	0.248333	0.3	0.31	0.291515	0.281667	0.241667		35	0.1125	0.26	0.216667	0.285	0.245	0.18	0.255	0.2925	0.2575	0.05		35	0.185	0.272	0.198333	0.203333	0.226667	0.16	0.136	0.2175	0.203333	0.288
45	0.223333	0.303333	0.245	0.394	0.385	0.34	0.376667	0.294	0.268333	0.34	0.314	0.316697	0.34	0.316667		45	0.2675	0.428333	0.3	0.305	0.2725	0.434	0.265	0.4125	0.3375	0.166667		45	0.2375	0.218	0.218333	0.23	0.253333	0.185	0.234	0.2725	0.263333	0.358
55	0.23	0.395	0.316667	0.54	0.341667	0.36	0.293333	0.306	0.23	0.318333	0.328	0.332636	0.291667	0.253333		55	0.3275	0.311667	0.251667	0.325	0.265	0.206	0.1775	0.43	0.4025	0.223333		55	0.2925	0.282	0.165	0.236667	0.285	0.2125	0.178	0.3125	0.261667	0.302
65	0.245	0.451667	0.396667	0.528	0.366667	0.336667	0.426667	0.452	0.278333	0.281667	0.438	0.381939	0.315	0.29		65	0.24	0.263333	0.356667	0.35	0.3675	0.202	0.1375	0.455	0.455	0.201667		65	0.27	0.238	0.265	0.306667	0.268333	0.205	0.25	0.2975	0.29	0.292
75	0.275	0.51	0.393333	0.518	0.425	0.228333	0.476667	0.37	0.258333	0.315	0.42	0.380879	0.463333	0.356667		75	0.23	0.385	0.35	0.3425	0.2975	0.23	0.3175	0.475	0.4075	0.268333		75	0.21	0.418	0.36	0.268333	0.295	0.2825	0.302	0.2725	0.235	0.288
85	0.323333	0.431667	0.366667	0.512	0.373333	0.371667	0.41	0.366	0.343333	0.311667	0.458	0.38797	0.478333	0.321667		85	0.235	0.39	0.346667	0.3575	0.2925	0.346	0.3875	0.3125	0.465	0.34		85	0.245	0.486	0.366667	0.316667	0.325	0.3275	0.258	0.28	0.385	0.322
95	0.283333	0.356667	0.328333	0.496	0.458333	0.318333	0.358333	0.362	0.306667	0.27	0.466	0.364	0.568333	0.353333		95	0.095	0.466667	0.381667	0.4075	0.4325	0.402	0.3575	0.3	0.395	0.431667		95	0.22	0.306	0.375	0.251667	0.356667	0.2575	0.314	0.4	0.27	0.322
105	0.318333	0.333333	0.42	0.504	0.471667	0.355	0.393333	0.388	0.291667	0.261667	0.444	0.380091	0.498333	0.273333		105	0.3375	0.531667	0.343333	0.4025	0.3525	0.336	0.26	0.365	0.3825	0.365		105	0.32	0.454	0.335	0.276667	0.341667	0.32	0.33	0.4075	0.34	0.286
115	0.293333	0.508333	0.336667	0.634	0.47	0.345	0.321667	0.466	0.345	0.27	0.442	0.402909	0.54	0.396667		115	0.205	0.465	0.398333	0.44	0.2875	0.374	0.2925	0.4325	0.425	0.55		115	0.3375	0.45	0.301667	0.238333	0.318333	0.295	0.27	0.43	0.3	0.35
125	0.385	0.345	0.426667	0.618	0.51	0.35	0.343333	0.568	0.361667	0.266667	0.514	0.426212	0.573333	0.513333		125	0.2725	0.436667	0.525	0.455	0.3875	0.336	0.345	0.4325	0.425	0.515		125	0.3925	0.434	0.433333	0.235	0.42	0.355	0.416	0.375	0.341667	0.382
140	0.34	0.473333	0.451667	0.56	0.525	0.485	0.348333	0.484	0.443333	0.298333	0.498	0.446091	0.46	0.546667		140	0.24	0.538333	0.465	0.51	0.385	0.344	0.3675	0.4975	0.4975	0.465		140	0.4425	0.516	0.41	0.255	0.441667	0.26	0.44	0.4725	0.433333	0.388
155	0.46	0.4	0.471667	0.528	0.58	0.493333	0.485	0.594	0.358333	0.261667	0.382	0.455818	0.601667	0.47		155	0.4525	0.421667	0.526667	0.455	0.3675	0.368	0.465	0.545	0.5175	0.498333		155	0.36	0.524	0.486667	0.306667	0.49	0.345	0.438	0.445	0.335	0.492
170	0.396667	0.445	0.42	0.538	0.528333	0.455	0.56	0.544	0.341667	0.291667	0.376	0.445121	0.525	0.388333		170	0.5325	0.483333	0.408333	0.53	0.42	0.428	0.315	0.57	0.47	0.49		170	0.44	0.506	0.381667	0.246667	0.511667	0.27	0.428	0.47	0.346667	0.464
185	0.496667	0.545	0.485	0.624	0.478333	0.513333	0.585	0.654	0.328333	0.296667	0.312	0.483485	0.608333	0.48		185	0.5275	0.508333	0.421667	0.51	0.4025	0.384	0.4975	0.4725	0.465	0.42		185	0.47	0.482	0.398333	0.33	0.526667	0.2725	0.428	0.45	0.381667	0.44
200	0.58	0.548333	0.506667	0.546	0.418333	0.6	0.521667	0.602	0.426667	0.318333	0.414	0.498364	0.661667	0.616667		200	0.535	0.55	0.47	0.405	0.3375	0.47	0.4275	0.6025	0.63	0.455		200	0.41	0.464	0.385	0.311667	0.561667	0.2925	0.508	0.4175	0.356667	0.386
215	0.531667	0.523333	0.476667	0.716	0.655	0.501667	0.548333	0.628	0.393333	0.28	0.384	0.512545	0.63	0.601667		215	0.3925	0.478333	0.416667	0.415	0.425	0.278	0.46	0.63	0.655	0.546667		215	0.4225	0.414	0.451667	0.373333	0.555	0.3475	0.508	0.4775	0.498333	0.392
230	0.501667	0.536667	0.561667	0.678	0.62	0.505	0.563333	0.676	0.388333	0.33	0.478	0.530788	0.675	0.51		230	0.3825	0.655	0.571667	0.52	0.38	0.392	0.4075	0.355	0.575	0.41		230	0.44	0.526	0.491667	0.321667	0.521667	0.4275	0.652	0.525	0.456667	0.526
245	0.406667	0.608333	0.681667	0.734	0.581667	0.496667	0.558333	0.554	0.378333	0.298333	0.514	0.528364	0.588333	0.6		245	0.4425	0.643333	0.53	0.585	0.42	0.382	0.4325	0.63	0.6225	0.555		245	0.3975	0.498	0.466667	0.341667	0.596667	0.4125	0.506	0.49	0.423333	0.544
260	0.463333	0.545	0.523333	0.796	0.728333	0.558333	0.56	0.768	0.406667	0.365	0.616	0.575455	0.711667	0.521667		260	0.5475	0.551667	0.616667	0.525	0.3525	0.442	0.445	0.61	0.575	0.413333		260	0.3875	0.482	0.438333	0.395	0.591667	0.495	0.552	0.5225	0.425	0.474
275	0.448333	0.586667	0.591667	0.752	0.816667	0.625	0.706667	0.632	0.513333	0.37	0.506	0.595303	0.576667	0.571667		275	0.5625	0.633333	0.495	0.5075	0.455	0.518	0.46	0.6925	0.49	0.443333		275	0.5425	0.468	0.491667	0.415	0.601667	0.525	0.62	0.5675	0.425	0.478
290	0.505	0.563333	0.585	0.87	0.778333	0.551667	0.841667	0.668	0.445	0.435	0.552	0.617727	0.635	0.571667		290	0.5225	0.57	0.593333	0.6025	0.5225	0.45	0.4375	0.77	0.5975	0.383333		290	0.4775	0.484	0.485	0.506667	0.695	0.5075	0.638	0.6875	0.473333	0.522
305	0.578333	0.496667	0.618333	0.736	0.745	0.495	0.731667	0.646	0.518333	0.44	0.468	0.588485	0.691667	0.533333		305	0.5625	0.605	0.545	0.55	0.6775	0.506	0.47	0.7	0.53	0.535		305	0.47	0.47	0.436667	0.45	0.596667	0.5025	0.612	0.7825	0.48	0.482
320	0.668333	0.62	0.526667	0.798	0.831667	0.578333	0.763333	0.554	0.54	0.423333	0.504	0.618879	0.68	0.541667		320	0.51	0.411667	0.585	0.6225	0.65	0.38	0.4725	0.6975	0.485	0.501667		320	0.425	0.498	0.485	0.52	0.573333	0.44	0.73	0.735	0.473333	0.484
335	0.63	0.675	0.611667	0.658	0.825	0.621667	0.735	0.584	0.513333	0.568333	0.544	0.633273	0.663333	0.598333		335	0.52	0.476667	0.693333	0.6725	0.43	0.49	0.495	0.69	0.5025	0.546667		335	0.4325	0.64	0.543333	0.561667	0.681667	0.5125	0.604	0.65	0.488333	0.556
350	0.65	0.643333	0.611667	0.718	0.93	0.645	0.735	0.596	0.495	0.541667	0.584	0.64997	0.696667	0.535		350	0.63	0.583333	0.731667	0.6975	0.4425	0.434	0.55	0.905	0.645	0.39		350	0.53	0.482	0.576667	0.435	0.531667	0.5375	0.606	0.645	0.518333	0.598
365	0.536667	0.71	0.551667	0.752	0.871667	0.7	0.795	0.562	0.5	0.63	0.494	0.645727	0.736667	0.508333		365	0.615	0.545	0.638333	0.6175	0.385	0.33	0.615	0.7375	0.6	0.463333		365	0.5325	0.818	0.628333	0.428333	0.566667	0.535	0.598	0.5625	0.571667	0.596
380	0.531667	0.685	0.618333	0.64	0.863333	0.618333	0.651667	0.462	0.48	0.44	0.682	0.606576	0.776667	0.518333		380	0.5775	0.75	0.703333	0.6725	0.5075	0.482	0.5975	0.7425	0.6725	0.64		380	0.5875	0.642	0.63	0.44	0.55	0.5725	0.628	0.6725	0.528333	0.598
395	0.548333	0.691667	0.626667	0.742	0.85	0.603333	0.711667	0.496	0.525	0.45	0.686	0.630061	0.78	0.486667		395	0.5075	0.66	0.673333	0.6375	0.5	0.494	0.675	0.7275	0.6225	0.54		395	0.5925	0.638	0.561667	0.563333	0.575	0.605	0.672	0.6325	0.77	0.646
410	0.526667	0.663333	0.661667	0.944	0.79	0.581667	0.84	0.496	0.571667	0.396667	0.654	0.647788	0.701667	0.538333		410	0.4775	0.756667	0.538333	0.785	0.6	0.614	0.6675	0.6775	0.645	0.465		410	0.675	0.65	0.571667	0.54	0.576667	0.545	0.63	0.61	0.646667	0.656
425	0.641667	0.591667	0.708333	0.824	0.76	0.558333	0.778333	0.448	0.598333	0.43	0.882	0.656424	0.765	0.62		425	0.5375	0.711667	0.601667	0.6125	0.585	0.42	0.72	0.595	0.58	0.505		425	0.57	0.586	0.495	0.623333	0.633333	0.5125	0.612	0.66	0.615	0.564
440	0.57	0.611667	0.698333	0.696	0.831667	0.636667	0.721667	0.438	0.556667	0.428333	0.736	0.629545	0.798333	0.633333		440	0.4775	0.943333	0.635	0.6525	0.7625	0.496	0.5925	0.625	0.4625	0.533333		440	0.5875	0.616	0.441667	0.586667	0.628333	0.7125	0.634	0.715	0.686667	0.54
455	0.5	0.64	0.59	0.684	0.858333	0.588333	0.68	0.45	0.548333	0.385	0.658	0.598364	0.881667	0.631667		455	0.47	0.673333	0.648333	0.6375	0.5975	0.692	0.6075	0.49	0.5575	0.533333		455	0.535	0.778	0.55	0.603333	0.701667	0.6675	0.628	0.5325	0.671667	0.662
470	0.545	0.621667	0.706667	0.728	0.775	0.578333	0.793333	0.404	0.503333	0.48	0.664	0.618121	0.743333	0.713333		470	0.48	0.938333	0.7	0.7175	0.675	0.57	0.4875	0.5775	0.69	0.451667		470	0.49	0.754	0.41	0.525	0.611667	0.5375	0.706	0.5625	0.698333	0.642
485	0.596667	0.616667	0.663333	0.834	0.773333	0.5	0.736667	0.466	0.543333	0.43	0.792	0.632	0.74	0.806667		485	0.4425	0.745	0.768333	0.7075	0.69	0.508	0.48	0.6425	0.6075	0.471667		485	0.4775	0.658	0.401667	0.421667	0.613333	0.5875	0.636	0.44	0.718333	0.662
500	0.555	0.54	0.618333	0.782	0.876667	0.555	0.823333	0.41	0.453333	0.465	0.718	0.617879	0.681667	0.686667		500	0.635	0.708333	0.775	0.695	0.66	0.61	0.7425	0.5475	0.495	0.38		500	0.51	0.71	0.545	0.446667	0.711667	0.675	0.636	0.4925	0.821667	0.58
YMax	0.618															YMax	0.587											YMax	0.596
95% CI	0.603 - 0.634															95% CI	0.569 - 0.605											95% CI	0.578 - 0.614
																P value	0.021	*	Extra sum-of-squares F test compared to Stbm-EGFP									P value	0.129	ns	Extra sum-of-squares F test compared to Stbm-EGFP

## Sheet: Figure 7B FRAP data
Figure 7 source data
Figure 7B Normalised hub-and-spoke FRAP data
EGFP-Dsh; stbm														EGFP-Dsh; stbm; dcoK38R
Time (sec)	Wing 1	Wing 2	Wing 3	Wing 4	Wing 5	Wing 6	Wing 7	Wing 8	Wing 9	Wing 10	Wing 11	Wing 12		Time (sec)	Wing 1	Wing 2	Wing 3	Wing 4	Wing 5	Wing 6	Wing 7
0	0	0	0	0	0	0	0	0	0	0	0	0		0	0	0	0	0	0	0	0
5	0.233333	0.1725	0.353333	0.22	0.106	0.152	0.14	0.238333	0.193333	0.128	0.186667	0.146		5	0.221667	0.202	0.2075	0.222	0.153333	0.095	0.305
10	0.17	0.2625	0.346667	0.285	0.058	0.296	0.304	0.313333	0.328333	0.268	0.333333	0.214		10	0.291667	0.2	0.2825	0.222	0.251667	0.181667	0.45
15	0.28	0.3075	0.433333	0.225	0.192	0.254	0.348	0.351667	0.305	0.252	0.256667	0.29		15	0.416667	0.23	0.2675	0.224	0.29	0.191667	0.585
20	0.336667	0.2025	0.345	0.3725	0.168	0.332	0.348	0.24	0.39	0.292	0.276667	0.308		20	0.498333	0.346	0.3375	0.24	0.316667	0.235	0.57
25	0.29	0.2975	0.425	0.32	0.232	0.44	0.342	0.371667	0.263333	0.474	0.395	0.406		25	0.46	0.358	0.46	0.402	0.316667	0.296667	0.553333
35	0.376667	0.46	0.421667	0.38	0.262	0.5	0.434	0.588333	0.351667	0.396	0.411667	0.474		35	0.603333	0.386	0.5325	0.376	0.35	0.41	0.655
45	0.55	0.5325	0.511667	0.41	0.384	0.46	0.464	0.495	0.373333	0.464	0.343333	0.55		45	0.648333	0.51	0.4775	0.424	0.366667	0.42	0.82
55	0.373333	0.4225	0.428333	0.5375	0.364	0.588	0.484	0.53	0.535	0.52	0.56	0.604		55	0.766667	0.534	0.5175	0.588	0.585	0.46	0.613333
65	0.453333	0.6	0.495	0.5825	0.504	0.59	0.492	0.578333	0.55	0.512	0.53	0.592		65	0.8	0.5	0.575	0.756	0.39	0.495	0.725
75	0.43	0.5325	0.525	0.6175	0.412	0.618	0.516	0.75	0.486667	0.638	0.605	0.604		75	0.685	0.484	0.64	0.542	0.546667	0.538333	0.913333
85	0.663333	0.485	0.558333	0.72	0.458	0.576	0.546	0.72	0.588333	0.608	0.533333	0.558		85	0.646667	0.574	0.4625	0.528	0.533333	0.59	0.79
95	0.606667	0.54	0.668333	0.615	0.444	0.616	0.712	0.758333	0.546667	0.556	0.685	0.632		95	0.815	0.584	0.5125	0.502	0.693333	0.62	0.891667
105	0.57	0.5725	0.716667	0.61	0.602	0.698	0.796	0.681667	0.713333	0.482	0.506667	0.642		105	0.641667	0.574	0.59	0.562	0.82	0.733333	0.811667
115	0.58	0.6275	0.718333	0.6925	0.532	0.616	0.79	0.938333	0.773333	0.514	0.618333	0.634		115	0.711667	0.622	0.6625	0.626	0.73	0.751667	0.916667
125	0.616667	0.73	0.731667	0.6	0.602	0.716	0.914	0.676667	0.731667	0.602	0.703333	0.712		125	0.736667	0.716	0.7075	0.648	0.785	0.706667	0.75
140	0.696667	0.635	0.778333	0.7125	0.614	0.686	0.85	0.661667	0.731667	0.534	0.658333	0.598		140	0.931667	0.628	0.655	0.678	0.773333	0.73	0.9
155	0.67	0.6675	0.803333	0.7725	0.61	0.68	0.842	0.721667	0.89	0.71	0.791667	0.63		155	0.881667	0.734	0.6675	0.706	0.74	0.835	0.863333
170	0.756667	0.555	0.89	0.855	0.66	0.868	0.934	0.931667	0.768333	0.792	0.688333	0.658		170	0.85	0.52	0.7425	0.636	0.785	0.681667	0.841667
185	0.743333	0.6225	0.728333	0.67	0.718	0.96	1.092	0.843333	0.625	0.806	0.735	0.774		185	0.85	0.726	0.71	0.624	0.771667	0.71	0.841667
200	0.603333	0.6625	0.851667	0.705	0.738	0.744	0.93	0.893333	0.758333	0.666	0.668333	0.816		200	0.933333	0.626	0.785	0.676	0.766667	0.658333	0.825
215	0.67	0.675	0.808333	0.645	0.76	0.802	0.91	0.836667	0.926667	0.694	0.756667	0.888		215	0.948333	0.688	0.7625	0.81	0.771667	0.758333	0.781667
230	0.696667	0.86	0.763333	0.6425	0.93	0.65	0.92	1.07833	0.78	0.762	0.828333	0.828		230	0.78	0.704	0.7625	0.774	0.758333	0.731667	0.853333
245	0.726667	0.94	0.798333	0.745	0.876	0.714	0.996	0.94	0.78	0.79	0.806667	0.92		245	1.01833	0.606	0.805	0.876	0.826667	0.743333	0.883333
260	0.67	0.94	0.755	0.72	0.794	0.616	0.798	0.71	0.94	0.994	0.711667	0.972		260	0.763333	0.704	0.7925	0.836	0.733333	0.64	0.883333
275	0.66	0.9375	0.848333	0.595	0.902	0.716	0.768	0.906667	0.913333	0.85	0.838333	0.854		275	0.928333	0.746	0.8775	0.952	0.763333	0.768333	0.903333
290	0.603333	0.8075	0.745	0.7525	1.022	0.676	0.684	1.06167	0.808333	0.886	0.795	0.876		290	0.93	0.652	0.8125	0.752	0.708333	0.716667	0.963333
305	0.89	0.79	0.866667	0.8125	1.04	0.732	0.656	0.936667	1.00833	0.894	0.688333	0.806		305	0.835	0.616	0.795	1.01	0.803333	0.826667	0.936667
320	0.626667	0.8075	0.87	0.6825	1.034	0.632	0.804	0.908333	0.968333	0.816	0.766667	0.89		320	0.931667	0.802	0.9325	0.87	0.726667	0.866667	0.871667
335	0.813333	0.71	0.845	0.7975	1.204	0.64	0.824	0.918333	0.98	1.032	0.811667	0.916		335	1.06833	0.65	0.8875	0.786	0.788333	0.898333	0.765
350	0.726667	0.7825	0.823333	0.7775	1.104	0.618	0.816	0.971667	0.835	0.886	0.991667	0.872		350	1.055	0.74	0.875	0.852	0.893333	0.733333	0.863333
365	0.603333	0.905	0.845	0.7975	1.032	0.776	0.77	1.00667	1.045	0.908	0.935	0.83		365	0.948333	0.774	0.885	0.956	0.808333	0.903333	1.035
380	0.853333	0.7075	0.858333	0.8575	0.964	0.724	0.72	0.883333	0.891667	0.924	1.19167	0.878		380	0.978333	0.58	0.9275	0.952	0.861667	0.97	0.838333
395	0.62	0.7725	0.725	0.9875	0.994	0.734	0.812	0.973333	0.991667	1.064	1.02333	0.898		395	1.07333	0.558	0.7825	0.762	0.945	0.833333	0.848333
410	0.606667	0.8975	0.768333	0.9725	0.966	0.85	0.692	0.871667	0.98	0.99	0.726667	0.948		410	1.10833	0.62	0.93	0.868	0.965	0.873333	0.936667
425	0.76	1	0.706667	0.9125	1.022	0.826	0.688	1.09667	0.975	0.758	0.726667	0.938		425	0.921667	0.638	1.0775	0.778	0.813333	0.863333	0.973333
440	0.85	0.82	0.761667	0.835	0.902	1.054	0.766	1.13667	0.903333	1.056	1.025	1.07		440	0.813333	0.676	1.01	0.696	0.911667	0.976667	1.08167
455	0.75	0.875	0.733333	0.86	0.92	0.96	0.808	1.16	0.998333	1.078	0.746667	1.002		455	0.873333	0.632	0.8825	0.652	0.956667	0.871667	1.02667
470	0.763333	0.77	0.765	0.755	0.994	0.896	0.842	1.26	1.01833	1.094	0.826667	0.992		470	0.708333	0.662	1.0425	0.82	0.833333	0.831667	1.03333
485	0.77	0.85	0.821667	0.8575	0.89	0.914	0.754	1.33667	1.08	0.994	0.823333	0.806		485	0.865	0.564	0.9025	0.884	0.793333	0.95	0.936667
500	0.85	0.99	0.911667	0.7925	1.074	0.926	0.992	1.17	1.07833	1.112	0.866667	0.902		500	0.921667	0.674	0.945	0.85	0.973333	0.98	0.926667
YMax	0.854													YMax	0.824
95% CI	0.839 - 0.869													95% CI	0.805 - 0.843
														P value	0.02	*	Extra sum-of-squares F test compared to Stbm-EGFP

## Sheet: Figure 7H
Figure 7 Source Data
Figure 7H
Area of mispolarised trichomes in en-GAL4, UAS-dco	+/+	fz/+	stbm/+	dsh/+
	1.287	1.078	1.416	0.404
	0.865	0.954	0.989	0.587
	0.675	0.908	0.815	0.369
	1.097	0.977	0.771	0.324
	0.884	0.371	1.271	0.556
	1.18	0.703	1.155	0.356
	0.733	0.498	0.367	0.404
	1.213	0.89	0.713	0.91
	0.632	0.809	1.741	0.273
	1.564	0.974	1.093	0.846
	0.92	0.877	1.303	0.463
	0.951	0.881	1.077	0.534
AVERAGE	1.00008	0.826667	1.05925	0.502167
95% CI	0.82 - 1.18	0.79 - 0.96	0.83 - 1.29	0.38 - 0.63
P value	-	0.28	0.91	0.0001
	-	ns	ns	***
	ANOVA with Dunnett's multiple comparisons test
	compared to en-GAL4, UAS-dco control

## Sheet: Figure 7K
Figure 7 Source Data
Figure 7K
Fmi mean polarity	dsh-GFP	dshST8-GFP		Fmi variation in polarity angle	dsh-GFP	dshST8-GFP
	1.47	1.22			16.78	38.92
	1.43	1.25			17.39	27.36
	1.52	1.19			16.73	42.23
	1.44	1.26			15.07	33.13
	1.45	1.24			20.91	27.66
	1.39	1.23			20.42	38.27
	1.37	1.21			19.47	38.24
	1.42	1.29			14.01	39.53
	1.41	1.25			22.28	26.93
AVERAGE	1.43333	1.23778		AVERAGE	18.1178	34.6967
95% CI	1.40 - 1.47	1.22 - 1.26		95% CI	16.0 - 20.3	30.1 - 38.3
P value	-	<0.0001		P value	-	<0.0001
	-	***			-	***
	unpaired t test compared to dsh-GFP				unpaired t test compared to dsh-GFP

## Sheet: Figure S7-2
Figure 7 Source Data
Figure S7-2B				Figure S7-2D
Ratio P-Dsh/Dsh	wt	dco		Ratio P-Dsh/Dsh	wt	UAS-dco
	0.31	0.05			0.58	0.94
	0.32	0.04			0.59	0.93
	0.35	0.03			0.46	0.94
	0.41	0.05			0.52	0.82
AVERAGE	0.3475	0.0425		AVERAGE	0.5375	0.9075
95% CI	0.28 - 0.42	0.03 - 0.06		95% CI	0 44 - 0.63	0.81 - 1.00
P value	-	<0.0001		P value	-	0.0001
	-	***			-	***
	unpaired t test				unpaired t test
	compared to wt control				compared to wt control

## Sheet: Figure S7-3 FRAP data
Figure 7 source data
Figure S7-3B,C Normalised hub-and-spoke FRAP data
dsh-GFP													dshST8-GFP
Time (sec)	Wing 1	Wing 2	Wing 3	Wing 4	Wing 5	Wing 6	Wing 7	Wing 8	Wing 9	Wing 10	Wing 11		Time (sec)	Wing 1	Wing 2	Wing 3	Wing 4	Wing 5	Wing 6	Wing 7	Wing 8	Wing 9	Wing 10	Wing 11
0	0	0	0	0	0	0	0	0	0	0	0		0	0	0	0	0	0	0	0	0	0	0	0
5	0.154	0.153333	0.145	0.108	0.0525	0.12	0.103333	0.123333	0.105	0.161667	0.085		5	0.06	0.1375	0.16	0.168	0.064	0.125	0.085	0.173333	0.156	0.138	0.135
10	0.224	0.203333	0.131667	0.14	0.1775	0.095	0.148333	0.123333	0.103333	0.203333	0.075		10	0.11	0.1275	0.178	0.174	0.154	0.126667	0.128333	0.13	0.286	0.156	0.185
15	0.268	0.273333	0.166667	0.168	0.1375	0.151667	0.16	0.216667	0.125	0.193333	0.24		15	0.141667	0.1475	0.152	0.196	0.124	0.15	0.106667	0.21	0.246	0.182	0.135
20	0.276	0.31	0.135	0.112	0.125	0.136667	0.165	0.221667	0.173333	0.243333	0.248333		20	0.11	0.0975	0.16	0.234	0.18	0.196667	0.155	0.165	0.258	0.202	0.155
25	0.37	0.29	0.183333	0.212	0.1775	0.168333	0.168333	0.223333	0.151667	0.238333	0.328333		25	0.18	0.19	0.22	0.216	0.096	0.23	0.248333	0.168333	0.33	0.202	0.19
35	0.376	0.371667	0.191667	0.172	0.175	0.196667	0.23	0.243333	0.23	0.27	0.388333		35	0.155	0.16	0.274	0.252	0.248	0.338333	0.265	0.308333	0.328	0.136	0.2775
45	0.386	0.411667	0.251667	0.232	0.21	0.226667	0.248333	0.255	0.226667	0.296667	0.341667		45	0.231667	0.155	0.244	0.292	0.184	0.281667	0.236667	0.31	0.398	0.162	0.3175
55	0.384	0.468333	0.205	0.252	0.2825	0.178333	0.171667	0.298333	0.315	0.43	0.34		55	0.18	0.2775	0.27	0.348	0.188	0.345	0.311667	0.245	0.41	0.212	0.365
65	0.412	0.511667	0.281667	0.232	0.32	0.27	0.228333	0.228333	0.361667	0.32	0.32		65	0.241667	0.33	0.24	0.326	0.242	0.295	0.293333	0.315	0.482	0.208	0.3425
75	0.422	0.493333	0.271667	0.334	0.32	0.298333	0.246667	0.246667	0.408333	0.31	0.398333		75	0.293333	0.445	0.278	0.32	0.248	0.37	0.381667	0.338333	0.546	0.174	0.4175
85	0.386	0.515	0.288333	0.314	0.29	0.226667	0.33	0.233333	0.366667	0.326667	0.398333		85	0.228333	0.4075	0.274	0.276	0.338	0.421667	0.375	0.348333	0.416	0.16	0.51
95	0.336	0.508333	0.331667	0.262	0.35	0.343333	0.34	0.333333	0.348333	0.373333	0.511667		95	0.313333	0.4425	0.344	0.302	0.384	0.515	0.323333	0.39	0.362	0.25	0.365
105	0.48	0.678333	0.383333	0.366	0.305	0.278333	0.326667	0.315	0.366667	0.405	0.516667		105	0.291667	0.395	0.366	0.302	0.364	0.4	0.358333	0.423333	0.318	0.324	0.4175
115	0.434	0.51	0.356667	0.338	0.3325	0.28	0.393333	0.275	0.43	0.411667	0.571667		115	0.276667	0.36	0.366	0.32	0.4	0.398333	0.383333	0.393333	0.428	0.378	0.555
125	0.444	0.548333	0.393333	0.36	0.47	0.281667	0.488333	0.306667	0.435	0.363333	0.496667		125	0.316667	0.435	0.352	0.386	0.412	0.548333	0.428333	0.395	0.412	0.336	0.4875
140	0.494	0.52	0.393333	0.37	0.4525	0.311667	0.45	0.37	0.383333	0.385	0.561667		140	0.263333	0.4675	0.38	0.362	0.45	0.596667	0.461667	0.488333	0.31	0.4	0.5475
155	0.428	0.526667	0.355	0.38	0.5425	0.365	0.391667	0.346667	0.446667	0.473333	0.551667		155	0.37	0.37	0.292	0.402	0.412	0.643333	0.511667	0.51	0.418	0.486	0.545
170	0.44	0.57	0.403333	0.348	0.6075	0.446667	0.375	0.39	0.421667	0.44	0.39		170	0.391667	0.42	0.304	0.406	0.484	0.503333	0.526667	0.478333	0.484	0.48	0.64
185	0.478	0.533333	0.388333	0.376	0.5075	0.44	0.346667	0.393333	0.493333	0.485	0.498333		185	0.405	0.475	0.276	0.356	0.364	0.626667	0.443333	0.46	0.41	0.414	0.645
200	0.57	0.438333	0.433333	0.424	0.4575	0.488333	0.418333	0.443333	0.5	0.515	0.565		200	0.411667	0.52	0.332	0.454	0.334	0.598333	0.393333	0.5	0.424	0.438	0.6825
215	0.56	0.515	0.396667	0.4	0.4475	0.506667	0.425	0.423333	0.516667	0.485	0.48		215	0.443333	0.435	0.338	0.472	0.368	0.673333	0.516667	0.43	0.416	0.454	0.65
230	0.606	0.525	0.481667	0.518	0.5725	0.513333	0.438333	0.466667	0.521667	0.591667	0.473333		230	0.53	0.5375	0.29	0.412	0.266	0.575	0.513333	0.551667	0.572	0.54	0.58
245	0.584	0.406667	0.555	0.406	0.4025	0.448333	0.493333	0.463333	0.548333	0.616667	0.586667		245	0.465	0.5975	0.408	0.494	0.368	0.588333	0.496667	0.493333	0.692	0.506	0.68
260	0.622	0.653333	0.638333	0.474	0.5525	0.496667	0.468333	0.508333	0.495	0.613333	0.621667		260	0.448333	0.5725	0.404	0.55	0.402	0.605	0.505	0.496667	0.642	0.444	0.53
275	0.642	0.478333	0.61	0.372	0.4225	0.5	0.458333	0.538333	0.41	0.64	0.765		275	0.505	0.6175	0.516	0.652	0.522	0.706667	0.533333	0.501667	0.52	0.458	0.5
290	0.662	0.476667	0.686667	0.472	0.4975	0.5	0.53	0.511667	0.44	0.658333	0.553333		290	0.505	0.64	0.452	0.592	0.424	0.611667	0.536667	0.578333	0.534	0.578	0.475
305	0.682	0.486667	0.621667	0.452	0.4325	0.516667	0.551667	0.548333	0.606667	0.57	0.58		305	0.571667	0.6325	0.406	0.672	0.488	0.635	0.63	0.48	0.626	0.594	0.6775
320	0.556	0.533333	0.541667	0.452	0.535	0.45	0.513333	0.458333	0.588333	0.611667	0.58		320	0.626667	0.66	0.494	0.542	0.436	0.786667	0.538333	0.63	0.566	0.482	0.78
335	0.606	0.59	0.575	0.47	0.5225	0.575	0.516667	0.685	0.561667	0.581667	0.706667		335	0.591667	0.53	0.508	0.612	0.504	0.756667	0.591667	0.556667	0.618	0.506	0.655
350	0.592	0.496667	0.44	0.448	0.5575	0.546667	0.526667	0.418333	0.658333	0.51	0.663333		350	0.575	0.6	0.444	0.582	0.47	0.748333	0.541667	0.523333	0.612	0.574	0.695
365	0.624	0.546667	0.535	0.384	0.6325	0.475	0.563333	0.526667	0.54	0.563333	0.631667		365	0.521667	0.6	0.478	0.568	0.434	0.716667	0.591667	0.465	0.644	0.52	0.61
380	0.686	0.513333	0.55	0.446	0.5275	0.483333	0.653333	0.455	0.616667	0.51	0.638333		380	0.566667	0.5475	0.536	0.644	0.444	0.655	0.545	0.553333	0.768	0.71	0.6225
395	0.64	0.458333	0.565	0.462	0.5875	0.546667	0.69	0.553333	0.478333	0.436667	0.596667		395	0.59	0.6975	0.544	0.554	0.46	0.618333		0.445	0.67	0.642	0.66
410	0.68	0.678333	0.55	0.542	0.655	0.593333	0.663333	0.433333	0.53	0.528333	0.556667		410	0.57	0.695	0.644	0.646	0.456	0.663333		0.533333	0.638	0.566	0.625
425	0.624	0.74	0.55	0.546	0.665	0.606667	0.598333	0.59	0.556667	0.435	0.613333		425	0.551667	0.66	0.49	0.572	0.52	0.738333		0.62	0.744	0.644	0.76
440	0.71	0.65	0.615	0.476	0.685	0.583333	0.551667	0.581667	0.498333	0.476667	0.635		440	0.521667	0.6375	0.652	0.622	0.472	0.631667		0.54	0.602	0.616	0.805
455	0.638	0.705	0.651667	0.484	0.655	0.62	0.6	0.505	0.541667	0.438333	0.511667		455	0.575	0.7425	0.57	0.646	0.47	0.686667		0.558333	0.68	0.636	0.7925
470	0.64	0.65	0.678333	0.624	0.635	0.698333	0.648333	0.625	0.561667	0.543333	0.521667		470	0.548333	0.69	0.562	0.66	0.526	0.676667		0.49	0.686	0.626	0.745
485	0.578	0.605	0.601667	0.61	0.5825	0.623333	0.533333	0.546667	0.611667	0.501667	0.623333		485	0.515	0.8625	0.558	0.678	0.524	0.626667		0.605	0.694	0.628	0.795
500	0.596	0.64	0.656667	0.616	0.5525	0.535	0.618333	0.625	0.598333	0.541667	0.648333		500	0.626667	0.6375	0.466	0.652	0.62	0.511667		0.66	0.584	0.696	0.7375
YMax	0.56												YMax	0.597
95% CI	0.547 - 0.573												95% CI	0.580 - 0.614
													P value	0.0011	**	Extra sum-of-squares F test compared to Stbm-EGFP
